# Supplementary material for: Target Prediction Model for Natural Products Using Transfer Learning
Source: Int J Mol Sci. 2021 Apr 28;22(9):4632. doi: 10.3390/ijms22094632 (PMC8124298; doi:10.3390/ijms22094632)
Supplement: Supplementary file 1 [file ijms-22-04632-s001.zip]

Archive with 3 entries (2 files):
- Support Information/
- Support Information/Table S1.xlsx
- Support Information/Table S2.xlsx
