# Supplementary material for: Target Prediction Model for Natural Products Using Transfer Learning
Source: Int J Mol Sci. 2021 Apr 28;22(9):4632. doi: 10.3390/ijms22094632 (PMC8124298; doi:10.3390/ijms22094632)
Supplement: Supplementary file 1 [file ijms-22-04632-s001.zip › Support Information/Table S1.xlsx]

## Sheet: case study SI
smiles	experomental targets	predicted targets
CC(C)(C)c1cc(-c2cc(-c3ccc(C(=O)O)cc3)ccc2OCCO)ccc1N1CCCC1	CHEMBL2003,CHEMBL2055	CHEMBL251,CHEMBL3594,CHEMBL235,CHEMBL230,CHEMBL242,CHEMBL2366516,CHEMBL5658,CHEMBL3880,CHEMBL335,CHEMBL4685,CHEMBL1951,CHEMBL6164,CHEMBL288,CHEMBL4481,CHEMBL6154,CHEMBL3358,CHEMBL3356,CHEMBL6007,CHEMBL4321,CHEMBL221,CHEMBL2949,CHEMBL2003,CHEMBL2265,CHEMBL4878,CHEMBL2055,CHEMBL1697676,CHEMBL1697668
COc1cc(N2CCC(N3CCN(C)CC3)CC2)ccc1Nc1ncc(Cl)c(Nc2ccccc2P(C)(C)=O)n1	CHEMBL203,CHEMBL1957,CHEMBL1974,CHEMBL4247,CHEMBL1981,CHEMBL5568	CHEMBL279,CHEMBL2971,CHEMBL205,CHEMBL203,CHEMBL2147,CHEMBL228,CHEMBL3594,CHEMBL256,CHEMBL3717,CHEMBL3242,CHEMBL1862,CHEMBL280,CHEMBL1957,CHEMBL235,CHEMBL219,CHEMBL220,CHEMBL287,CHEMBL262,CHEMBL206,CHEMBL2185,CHEMBL242,CHEMBL258,CHEMBL3650,CHEMBL1978,CHEMBL2366516,CHEMBL340,CHEMBL1981,CHEMBL3587,CHEMBL1841,CHEMBL312,CHEMBL335,CHEMBL2326,CHEMBL4895,CHEMBL4481,CHEMBL3356,CHEMBL6007,CHEMBL3788,CHEMBL…
CN1CCN(c2ccc(C(=O)Nc3n[nH]c4ccc(Cc5cc(F)cc(F)c5)cc34)c(NC3CCOCC3)c2)CC1	CHEMBL279,CHEMBL2971,CHEMBL2599,CHEMBL2148,CHEMBL4722,CHEMBL1862,CHEMBL1957,CHEMBL5251,CHEMBL267,CHEMBL1974,CHEMBL2185,CHEMBL4247,CHEMBL258,CHEMBL3650,CHEMBL1844,CHEMBL1936,CHEMBL1868,CHEMBL2695,CHEMBL2742,CHEMBL1981,CHEMBL1841,CHEMBL4203,CHEMBL2041,CHEMBL1955,CHEMBL4895,CHEMBL4599,CHEMBL3905,CHEMBL4898,CHEMBL3788,CHEMBL5330,CHEMBL2250,CHEMBL4852,CHEMBL5608,CHEMBL5568,CHEMBL4202,CHEMBL4045,CHEMBL…	CHEMBL279,CHEMBL2971,CHEMBL205,CHEMBL203,CHEMBL2147,CHEMBL228,CHEMBL3594,CHEMBL256,CHEMBL3717,CHEMBL3242,CHEMBL1862,CHEMBL280,CHEMBL1957,CHEMBL235,CHEMBL219,CHEMBL220,CHEMBL287,CHEMBL262,CHEMBL206,CHEMBL2185,CHEMBL242,CHEMBL258,CHEMBL3650,CHEMBL211,CHEMBL1978,CHEMBL2366516,CHEMBL2695,CHEMBL1981,CHEMBL1841,CHEMBL312,CHEMBL335,CHEMBL2326,CHEMBL2828,CHEMBL4895,CHEMBL4481,CHEMBL3356,CHEMBL3788,CHEMBL…
CN(CCN1CCC(OC(=O)Nc2ccccc2-c2ccccc2)CC1)C(=O)c1ccc(CN2CCC(C(N)=O)CC2)cc1	CHEMBL245,CHEMBL211	CHEMBL205,CHEMBL3594,CHEMBL204,CHEMBL3242,CHEMBL220,CHEMBL287,CHEMBL245,CHEMBL2039,CHEMBL210,CHEMBL211,CHEMBL1978,CHEMBL3880,CHEMBL2326,CHEMBL289,CHEMBL1867,CHEMBL1821,CHEMBL4685,CHEMBL1951,CHEMBL4481,CHEMBL3358,CHEMBL3356
CCOc1cc2ncc(C#N)c(Nc3ccc(OCc4ccccn4)c(Cl)c3)c2cc1NC(=O)/C=C/CN(C)C	CHEMBL203,CHEMBL5251,CHEMBL1824,CHEMBL258,CHEMBL1844,CHEMBL3587,CHEMBL2527,CHEMBL4895,CHEMBL6166,CHEMBL4599,CHEMBL3905,CHEMBL3234,CHEMBL5330,CHEMBL2250,CHEMBL4852,CHEMBL4708,CHEMBL4525,CHEMBL3009,CHEMBL4202,CHEMBL5518,CHEMBL3982,CHEMBL2073,CHEMBL4355,CHEMBL3981	CHEMBL2971,CHEMBL253,CHEMBL203,CHEMBL2147,CHEMBL225,CHEMBL333,CHEMBL1862,CHEMBL280,CHEMBL5251,CHEMBL262,CHEMBL206,CHEMBL4630,CHEMBL242,CHEMBL258,CHEMBL3650,CHEMBL232,CHEMBL1937,CHEMBL2292,CHEMBL1841,CHEMBL289,CHEMBL1867,CHEMBL1951,CHEMBL3905,CHEMBL3356,CHEMBL6007,CHEMBL2265,CHEMBL4878,CHEMBL4081,CHEMBL2231,CHEMBL1697668
CCS(=O)(=O)N1CC(CC#N)(n2cc(-c3ncnc4[nH]ccc34)cn2)C1	CHEMBL2971	CHEMBL279,CHEMBL2971,CHEMBL205,CHEMBL2147,CHEMBL3594,CHEMBL2148,CHEMBL3242,CHEMBL220,CHEMBL5251,CHEMBL206,CHEMBL1075104,CHEMBL242,CHEMBL211,CHEMBL1978,CHEMBL215,CHEMBL2487,CHEMBL2326,CHEMBL289,CHEMBL1821,CHEMBL4685,CHEMBL3510,CHEMBL3356,CHEMBL6007,CHEMBL4878
CN(C)C(=O)c1cc2cnc(Nc3ccc(N4CCNCC4)cn3)nc2n1C1CCCC1	CHEMBL331	CHEMBL2971,CHEMBL253,CHEMBL205,CHEMBL251,CHEMBL284,CHEMBL4722,CHEMBL287,CHEMBL262,CHEMBL206,CHEMBL240,CHEMBL4630,CHEMBL301,CHEMBL211,CHEMBL1978,CHEMBL331,CHEMBL3116,CHEMBL308,CHEMBL2487,CHEMBL4203,CHEMBL202,CHEMBL3356,CHEMBL6007,CHEMBL1942,CHEMBL4036,CHEMBL221,CHEMBL2949,CHEMBL5973
CCc1cc2c(cc1N1CCC(N3CCOCC3)CC1)C(C)(C)c1[nH]c3cc(C#N)ccc3c1C2=O	CHEMBL4247,CHEMBL2041	CHEMBL279,CHEMBL2971,CHEMBL205,CHEMBL203,CHEMBL2147,CHEMBL3594,CHEMBL256,CHEMBL3717,CHEMBL3242,CHEMBL1862,CHEMBL1957,CHEMBL235,CHEMBL220,CHEMBL287,CHEMBL262,CHEMBL206,CHEMBL2185,CHEMBL242,CHEMBL258,CHEMBL3650,CHEMBL211,CHEMBL1978,CHEMBL2366516,CHEMBL2695,CHEMBL2487,CHEMBL1981,CHEMBL1841,CHEMBL335,CHEMBL2326,CHEMBL202,CHEMBL2828,CHEMBL4895,CHEMBL4481,CHEMBL3356,CHEMBL3788,CHEMBL3836,CHEMBL5568,CHE…
O=c1ccc2ccc(OCCCCN3CCN(c4cccc5sccc45)CC3)cc2[nH]1	CHEMBL339,CHEMBL322	CHEMBL217,CHEMBL234,CHEMBL214,CHEMBL273,CHEMBL228,CHEMBL224,CHEMBL339,CHEMBL3371,CHEMBL225,CHEMBL219,CHEMBL287,CHEMBL3155,CHEMBL229,CHEMBL322,CHEMBL2039,CHEMBL1833,CHEMBL223,CHEMBL1867,CHEMBL319,CHEMBL4685,CHEMBL1916,CHEMBL1900,CHEMBL324,CHEMBL265,CHEMBL6007,CHEMBL1942,CHEMBL315,CHEMBL3459,CHEMBL4081
OC(c1ccccc1)(c1ccccc1)C12CC[N+](CCOCc3ccccc3)(CC1)CC2	CHEMBL216,CHEMBL211	CHEMBL251,CHEMBL284,CHEMBL3594,CHEMBL313,CHEMBL204,CHEMBL3242,CHEMBL235,CHEMBL287,CHEMBL238,CHEMBL245,CHEMBL216,CHEMBL2039,CHEMBL211,CHEMBL3880,CHEMBL3602,CHEMBL289,CHEMBL1867,CHEMBL1821,CHEMBL4685,CHEMBL3356,CHEMBL6007,CHEMBL1697668
CC(=O)c1c(C)c2cnc(Nc3ccc(N4CCNCC4)cn3)nc2n(C2CCCC2)c1=O	CHEMBL2973,CHEMBL331,CHEMBL3116,CHEMBL2292,CHEMBL4203,CHEMBL2345,CHEMBL5543,CHEMBL4225,CHEMBL2468,CHEMBL2595,CHEMBL5261	CHEMBL2971,CHEMBL253,CHEMBL251,CHEMBL284,CHEMBL4722,CHEMBL287,CHEMBL262,CHEMBL240,CHEMBL4630,CHEMBL301,CHEMBL211,CHEMBL340,CHEMBL331,CHEMBL3116,CHEMBL308,CHEMBL2487,CHEMBL4203,CHEMBL202,CHEMBL3356,CHEMBL6007,CHEMBL221,CHEMBL2949,CHEMBL5973
Cc1ccc(C(=O)Nc2ccc(CN3CCN(C)CC3)c(C(F)(F)F)c2)cc1C#Cc1cnc2cccnn12	CHEMBL279,CHEMBL1862,CHEMBL267,CHEMBL1974,CHEMBL3650,CHEMBL1936,CHEMBL1868,CHEMBL1913,CHEMBL2742,CHEMBL2041,CHEMBL2007,CHEMBL3905,CHEMBL5014	CHEMBL253,CHEMBL205,CHEMBL2147,CHEMBL3594,CHEMBL261,CHEMBL204,CHEMBL3242,CHEMBL1862,CHEMBL1957,CHEMBL235,CHEMBL220,CHEMBL262,CHEMBL230,CHEMBL242,CHEMBL258,CHEMBL1936,CHEMBL1978,CHEMBL215,CHEMBL1841,CHEMBL2326,CHEMBL289,CHEMBL1867,CHEMBL4685,CHEMBL2828,CHEMBL3510,CHEMBL2850,CHEMBL3356,CHEMBL6007,CHEMBL221,CHEMBL4224,CHEMBL2265,CHEMBL4878,CHEMBL2231,CHEMBL3180,CHEMBL1697676
Cc1cc(/C=C/C#N)cc(C)c1Nc1ccnc(Nc2ccc(C#N)cc2)n1	CHEMBL2366516,CHEMBL4296301	CHEMBL279,CHEMBL251,CHEMBL3594,CHEMBL261,CHEMBL3242,CHEMBL235,CHEMBL220,CHEMBL287,CHEMBL240,CHEMBL242,CHEMBL247,CHEMBL211,CHEMBL2366516,CHEMBL5658,CHEMBL215,CHEMBL335,CHEMBL2326,CHEMBL4685,CHEMBL1951,CHEMBL288,CHEMBL4481,CHEMBL3356,CHEMBL6007,CHEMBL221,CHEMBL2055,CHEMBL4081,CHEMBL1697668
Cn1c(CCCC(=O)O)nc2cc(N(CCCl)CCCl)ccc21	CHEMBL325,CHEMBL1865,CHEMBL1829,CHEMBL1937	CHEMBL205,CHEMBL3594,CHEMBL3242,CHEMBL235,CHEMBL4685,CHEMBL1951,CHEMBL3356,CHEMBL6007,CHEMBL221,CHEMBL4878,CHEMBL2231,CHEMBL1697668
COc1cc(Nc2c(C#N)cnc3cc(OCCCN4CCN(C)CC4)c(OC)cc23)c(Cl)cc1Cl	CHEMBL203,CHEMBL2599,CHEMBL1862,CHEMBL5251,CHEMBL267,CHEMBL2973,CHEMBL1075104,CHEMBL4247,CHEMBL258,CHEMBL1844,CHEMBL3231,CHEMBL2695,CHEMBL1913,CHEMBL3920,CHEMBL3587,CHEMBL1841,CHEMBL5147,CHEMBL2527,CHEMBL2828,CHEMBL4895,CHEMBL6166,CHEMBL2068,CHEMBL4599,CHEMBL3905,CHEMBL3234,CHEMBL4898,CHEMBL5330,CHEMBL2250,CHEMBL4852,CHEMBL4708,CHEMBL4224,CHEMBL3009,CHEMBL4202,CHEMBL4223,CHEMBL5518,CHEMBL3982,CHE…	CHEMBL279,CHEMBL2971,CHEMBL205,CHEMBL203,CHEMBL2147,CHEMBL284,CHEMBL3594,CHEMBL261,CHEMBL204,CHEMBL3242,CHEMBL1862,CHEMBL1957,CHEMBL235,CHEMBL220,CHEMBL5251,CHEMBL287,CHEMBL262,CHEMBL1974,CHEMBL230,CHEMBL242,CHEMBL258,CHEMBL1978,CHEMBL2366516,CHEMBL215,CHEMBL1937,CHEMBL2742,CHEMBL1841,CHEMBL289,CHEMBL1867,CHEMBL4685,CHEMBL3510,CHEMBL3905,CHEMBL6007,CHEMBL221,CHEMBL2265,CHEMBL4878,CHEMBL2231,CHEMB…
COc1ccc2cccc(CCNC(C)=O)c2c1	CHEMBL225	CHEMBL205,CHEMBL3594,CHEMBL3242,CHEMBL287,CHEMBL289,CHEMBL4685,CHEMBL3356,CHEMBL6007,CHEMBL4878
Cc1ccc(Nc2nccc(N(C)c3ccc4c(C)n(C)nc4c3)n2)cc1S(N)(=O)=O	CHEMBL279,CHEMBL5145,CHEMBL220,CHEMBL258,CHEMBL3650,CHEMBL1844,CHEMBL1936,CHEMBL1868,CHEMBL1913,CHEMBL2742,CHEMBL1955,CHEMBL2007,CHEMBL3905,CHEMBL3788,CHEMBL3836,CHEMBL5568,CHEMBL4223,CHEMBL5261,CHEMBL4355,CHEMBL5014,CHEMBL3981	CHEMBL279,CHEMBL2971,CHEMBL203,CHEMBL5145,CHEMBL3594,CHEMBL261,CHEMBL3242,CHEMBL1862,CHEMBL1957,CHEMBL235,CHEMBL287,CHEMBL267,CHEMBL1974,CHEMBL242,CHEMBL258,CHEMBL3650,CHEMBL301,CHEMBL1936,CHEMBL2366516,CHEMBL215,CHEMBL1937,CHEMBL2742,CHEMBL308,CHEMBL2487,CHEMBL1841,CHEMBL289,CHEMBL1867,CHEMBL4685,CHEMBL2828,CHEMBL2007,CHEMBL4895,CHEMBL3356,CHEMBL6007,CHEMBL1942,CHEMBL4898,CHEMBL3836,CHEMBL2622,C…
Cc1c(-c2ccc(O)cc2)n(Cc2ccc(OCCN3CCCCCC3)cc2)c2ccc(O)cc12	CHEMBL242	CHEMBL279,CHEMBL205,CHEMBL2147,CHEMBL284,CHEMBL3242,CHEMBL235,CHEMBL238,CHEMBL206,CHEMBL2185,CHEMBL242,CHEMBL1978,CHEMBL231,CHEMBL340,CHEMBL2487,CHEMBL335,CHEMBL2326,CHEMBL1951,CHEMBL3510,CHEMBL288,CHEMBL3356,CHEMBL221,CHEMBL2622,CHEMBL4878,CHEMBL2231,CHEMBL1697668
COc1ccc(-c2sc3cc(O)ccc3c2Oc2ccc(OCCN3CCCCC3)cc2)cc1	CHEMBL206,CHEMBL242	CHEMBL279,CHEMBL253,CHEMBL205,CHEMBL2147,CHEMBL284,CHEMBL3242,CHEMBL235,CHEMBL206,CHEMBL2185,CHEMBL242,CHEMBL1978,CHEMBL340,CHEMBL2487,CHEMBL335,CHEMBL2326,CHEMBL3510,CHEMBL288,CHEMBL3356,CHEMBL221,CHEMBL2622,CHEMBL4878,CHEMBL2231,CHEMBL1697668
O=C(/C=C/c1cccc(S(=O)(=O)Nc2ccccc2)c1)NO	CHEMBL325,CHEMBL1865,CHEMBL1829,CHEMBL1937	CHEMBL205,CHEMBL3594,CHEMBL261,CHEMBL325,CHEMBL3242,CHEMBL333,CHEMBL235,CHEMBL321,CHEMBL206,CHEMBL245,CHEMBL242,CHEMBL5658,CHEMBL215,CHEMBL1841,CHEMBL335,CHEMBL2326,CHEMBL289,CHEMBL1821,CHEMBL3510,CHEMBL6007,CHEMBL221,CHEMBL4789,CHEMBL4081,CHEMBL3025,CHEMBL1697668
O=c1[nH]c2ccccc2n1CCN1CCN(c2cccc(C(F)(F)F)c2)CC1	CHEMBL214,CHEMBL273	CHEMBL217,CHEMBL234,CHEMBL214,CHEMBL273,CHEMBL228,CHEMBL224,CHEMBL339,CHEMBL3371,CHEMBL225,CHEMBL287,CHEMBL3155,CHEMBL322,CHEMBL1833,CHEMBL223,CHEMBL1983,CHEMBL1867,CHEMBL1916,CHEMBL324,CHEMBL265,CHEMBL3223,CHEMBL3356,CHEMBL6007,CHEMBL1942,CHEMBL3459
O=C(Nc1c(Cl)cncc1Cl)c1ccc(OC(F)F)c(OCC2CC2)c1	CHEMBL288	CHEMBL3594,CHEMBL3242,CHEMBL235,CHEMBL230,CHEMBL242,CHEMBL210,CHEMBL1978,CHEMBL5658,CHEMBL335,CHEMBL2326,CHEMBL6164,CHEMBL3510,CHEMBL288,CHEMBL4481,CHEMBL3356,CHEMBL4321,CHEMBL2622,CHEMBL2003,CHEMBL2265,CHEMBL4878,CHEMBL2055,CHEMBL2231,CHEMBL3180
Cc1ccc(-c2ncc(Cl)cc2-c2ccc(S(C)(=O)=O)cc2)cn1	CHEMBL260,CHEMBL230	CHEMBL253,CHEMBL205,CHEMBL3594,CHEMBL3242,CHEMBL235,CHEMBL206,CHEMBL230,CHEMBL242,CHEMBL2366516,CHEMBL312,CHEMBL2326,CHEMBL1951,CHEMBL288,CHEMBL3356,CHEMBL6007,CHEMBL4321,CHEMBL221,CHEMBL2622,CHEMBL2949,CHEMBL4878,CHEMBL2055,CHEMBL2231
CN1CCC2=C(C1)C(c1ccccc1)c1ccccc12	CHEMBL3943	CHEMBL217,CHEMBL234,CHEMBL214,CHEMBL228,CHEMBL224,CHEMBL225,CHEMBL222,CHEMBL287,CHEMBL238,CHEMBL206,CHEMBL240,CHEMBL3155,CHEMBL245,CHEMBL242,CHEMBL216,CHEMBL211,CHEMBL1833,CHEMBL223,CHEMBL231,CHEMBL215,CHEMBL2695,CHEMBL2056,CHEMBL289,CHEMBL1867,CHEMBL2041,CHEMBL1821,CHEMBL319,CHEMBL1916,CHEMBL3943,CHEMBL2035,CHEMBL1942,CHEMBL315,CHEMBL4701
Cc1ccc(Nc2c(F)cccc2Cl)c(CC(=O)O)c1	CHEMBL4321	CHEMBL253,CHEMBL205,CHEMBL2147,CHEMBL3594,CHEMBL3242,CHEMBL235,CHEMBL206,CHEMBL230,CHEMBL242,CHEMBL2366516,CHEMBL312,CHEMBL2326,CHEMBL1951,CHEMBL288,CHEMBL3356,CHEMBL6007,CHEMBL4321,CHEMBL221,CHEMBL2622,CHEMBL2949,CHEMBL4878,CHEMBL2055,CHEMBL2231
Cc1nc(Nc2ncc(C(=O)Nc3c(C)cccc3Cl)s2)cc(N2CCN(CCO)CC2)n1	CHEMBL203,CHEMBL5145,CHEMBL260,CHEMBL1862,CHEMBL5251,CHEMBL267,CHEMBL1824,CHEMBL258,CHEMBL1844,CHEMBL1936,CHEMBL1913,CHEMBL3587,CHEMBL1841,CHEMBL5147,CHEMBL2007,CHEMBL2068,CHEMBL4599,CHEMBL3905,CHEMBL3234,CHEMBL3836,CHEMBL2250,CHEMBL4852,CHEMBL3009,CHEMBL4202,CHEMBL4223,CHEMBL5518,CHEMBL5903,CHEMBL2073,CHEMBL4355,CHEMBL5014,CHEMBL3886	CHEMBL279,CHEMBL2971,CHEMBL205,CHEMBL203,CHEMBL2147,CHEMBL284,CHEMBL260,CHEMBL3594,CHEMBL261,CHEMBL204,CHEMBL2148,CHEMBL3242,CHEMBL1862,CHEMBL1957,CHEMBL235,CHEMBL5251,CHEMBL287,CHEMBL267,CHEMBL262,CHEMBL206,CHEMBL1974,CHEMBL230,CHEMBL4630,CHEMBL242,CHEMBL4247,CHEMBL258,CHEMBL3650,CHEMBL301,CHEMBL1936,CHEMBL2366516,CHEMBL215,CHEMBL1937,CHEMBL2742,CHEMBL308,CHEMBL2487,CHEMBL1841,CHEMBL289,CHEMBL18…
CCCCN(CCCC)CCC(O)c1cc2c(Cl)cc(Cl)cc2c2cc(C(F)(F)F)ccc12	CHEMBL240	CHEMBL205,CHEMBL3594,CHEMBL3242,CHEMBL287,CHEMBL206,CHEMBL240,CHEMBL242,CHEMBL231,CHEMBL289,CHEMBL1867,CHEMBL3943,CHEMBL3356,CHEMBL4878
COc1cc(NCc2ccc3nc(N)nc(N)c3c2C)cc(OC)c1OC	CHEMBL2363,CHEMBL2329	CHEMBL205,CHEMBL284,CHEMBL3594,CHEMBL3242,CHEMBL287,CHEMBL262,CHEMBL5658,CHEMBL335,CHEMBL2326,CHEMBL202,CHEMBL4685,CHEMBL1951,CHEMBL3510,CHEMBL288,CHEMBL2363,CHEMBL4481,CHEMBL4321,CHEMBL221,CHEMBL2329,CHEMBL4081,CHEMBL1697676
CCOC(=O)C1=C(C)NC(C)=C(C(=O)OC)C1c1cccc(Cl)c1Cl	CHEMBL256	CHEMBL205,CHEMBL3594,CHEMBL3242,CHEMBL287,CHEMBL289,CHEMBL3356,CHEMBL6007,CHEMBL4878
Nc1c(CC(=O)O)cccc1C(=O)c1ccc(Br)cc1	CHEMBL230,CHEMBL221	CHEMBL205,CHEMBL3594,CHEMBL3242,CHEMBL287,CHEMBL262,CHEMBL4685,CHEMBL3356,CHEMBL6007,CHEMBL4878
Cc1ccc(Cl)c(Nc2ccccc2C(=O)O)c1Cl	CHEMBL230,CHEMBL4321,CHEMBL221,CHEMBL2949	CHEMBL205,CHEMBL3594,CHEMBL3242,CHEMBL206,CHEMBL230,CHEMBL215,CHEMBL312,CHEMBL3356,CHEMBL6007,CHEMBL221,CHEMBL2622,CHEMBL2949,CHEMBL4878,CHEMBL2231
COc1cc(C(=O)NS(=O)(=O)c2ccccc2C)ccc1Cc1cn(C)c2ccc(NC(=O)OC3CCCC3)cc12	CHEMBL260,CHEMBL4040	CHEMBL253,CHEMBL205,CHEMBL251,CHEMBL3594,CHEMBL261,CHEMBL3242,CHEMBL235,CHEMBL287,CHEMBL240,CHEMBL230,CHEMBL242,CHEMBL211,CHEMBL2366516,CHEMBL5658,CHEMBL335,CHEMBL1951,CHEMBL3510,CHEMBL288,CHEMBL3356,CHEMBL6007,CHEMBL221,CHEMBL2949,CHEMBL2055,CHEMBL2231,CHEMBL1697668
Cc1ccc(C(=O)c2ccc(CC(=O)O)n2C)cc1	CHEMBL221	CHEMBL3594,CHEMBL3242,CHEMBL262,CHEMBL289,CHEMBL1867,CHEMBL4685,CHEMBL3356,CHEMBL6007,CHEMBL4878,CHEMBL4081,CHEMBL2231
CCCCCCCN(CC)CCCC(O)c1ccc(NS(C)(=O)=O)cc1	CHEMBL240	CHEMBL205,CHEMBL3594,CHEMBL3242,CHEMBL287,CHEMBL289,CHEMBL1867,CHEMBL4685,CHEMBL3356,CHEMBL6007,CHEMBL4878
CNC(=O)c1cc(Oc2ccc(NC(=O)Nc3ccc(Cl)c(C(F)(F)F)c3)c(F)c2)ccn1	CHEMBL5145,CHEMBL1936	CHEMBL279,CHEMBL205,CHEMBL203,CHEMBL5145,CHEMBL3594,CHEMBL261,CHEMBL204,CHEMBL3242,CHEMBL1957,CHEMBL235,CHEMBL287,CHEMBL262,CHEMBL1974,CHEMBL258,CHEMBL1936,CHEMBL215,CHEMBL1937,CHEMBL2742,CHEMBL1867,CHEMBL4685,CHEMBL1951,CHEMBL2007,CHEMBL3356,CHEMBL6007,CHEMBL4898,CHEMBL221,CHEMBL2622,CHEMBL4878,CHEMBL2231,CHEMBL1697668
CC(c1cc2ccccc2s1)N(O)C(N)=O	CHEMBL5658,CHEMBL312	CHEMBL205,CHEMBL4040,CHEMBL206,CHEMBL230,CHEMBL245,CHEMBL1978,CHEMBL5658,CHEMBL215,CHEMBL312,CHEMBL4685,CHEMBL1900,CHEMBL3356,CHEMBL4321,CHEMBL2622,CHEMBL4878,CHEMBL2231
COc1cc2ncnc(Nc3ccc(F)c(Cl)c3)c2cc1OCCCN1CCOCC1	CHEMBL203,CHEMBL258,CHEMBL2527,CHEMBL3905,CHEMBL3009,CHEMBL4202,CHEMBL4355,CHEMBL5014,CHEMBL3981	CHEMBL2971,CHEMBL253,CHEMBL203,CHEMBL2147,CHEMBL204,CHEMBL225,CHEMBL333,CHEMBL1862,CHEMBL280,CHEMBL1957,CHEMBL235,CHEMBL5251,CHEMBL287,CHEMBL262,CHEMBL206,CHEMBL230,CHEMBL4630,CHEMBL242,CHEMBL258,CHEMBL3650,CHEMBL1833,CHEMBL215,CHEMBL1937,CHEMBL2292,CHEMBL1841,CHEMBL289,CHEMBL1867,CHEMBL1951,CHEMBL3510,CHEMBL3905,CHEMBL3356,CHEMBL6007,CHEMBL221,CHEMBL2265,CHEMBL4878,CHEMBL4081,CHEMBL2231,CHEMBL16…
COc1cc(C(C)=O)ccc1OCCCN1CCC(c2noc3cc(F)ccc23)CC1	CHEMBL217,CHEMBL339,CHEMBL287	CHEMBL217,CHEMBL234,CHEMBL214,CHEMBL273,CHEMBL228,CHEMBL339,CHEMBL225,CHEMBL219,CHEMBL220,CHEMBL287,CHEMBL3155,CHEMBL322,CHEMBL2039,CHEMBL223,CHEMBL1867,CHEMBL319,CHEMBL4685,CHEMBL1916,CHEMBL1900,CHEMBL324,CHEMBL265,CHEMBL6007,CHEMBL1942,CHEMBL4081
Oc1c(Cl)cc(Cl)cc1Sc1cc(Cl)cc(Cl)c1O	CHEMBL203,CHEMBL251,CHEMBL260,CHEMBL256,CHEMBL4040,CHEMBL1942	CHEMBL205,CHEMBL3594,CHEMBL3242,CHEMBL287,CHEMBL289,CHEMBL4685,CHEMBL1951,CHEMBL3356,CHEMBL6007,CHEMBL4878
O=C(O)Cc1ccccc1Nc1c(Cl)cccc1Cl	CHEMBL4321	CHEMBL253,CHEMBL205,CHEMBL2147,CHEMBL3594,CHEMBL3242,CHEMBL235,CHEMBL206,CHEMBL230,CHEMBL242,CHEMBL2366516,CHEMBL312,CHEMBL2326,CHEMBL1951,CHEMBL288,CHEMBL3356,CHEMBL6007,CHEMBL4321,CHEMBL221,CHEMBL2622,CHEMBL2949,CHEMBL4878,CHEMBL2055,CHEMBL2231
CC(C)NCC(O)c1ccc(NS(C)(=O)=O)cc1	CHEMBL210	CHEMBL205,CHEMBL3594,CHEMBL3242,CHEMBL287,CHEMBL211,CHEMBL1867,CHEMBL4685,CHEMBL1951,CHEMBL3356
Cc1cc(C#N)cc(C)c1Oc1nc(Nc2ccc(C#N)cc2)nc(N)c1Br	CHEMBL2366516,CHEMBL4296301	CHEMBL279,CHEMBL251,CHEMBL3594,CHEMBL261,CHEMBL3242,CHEMBL235,CHEMBL220,CHEMBL287,CHEMBL240,CHEMBL242,CHEMBL247,CHEMBL211,CHEMBL2366516,CHEMBL5658,CHEMBL215,CHEMBL335,CHEMBL2326,CHEMBL4685,CHEMBL1951,CHEMBL288,CHEMBL4481,CHEMBL3356,CHEMBL6007,CHEMBL221,CHEMBL2055,CHEMBL4081,CHEMBL1697668
COc1cc2nc(N(C)CCCNC(=O)C3CCCO3)nc(N)c2cc1OC	CHEMBL220,CHEMBL229,CHEMBL232,CHEMBL223,CHEMBL319,CHEMBL315	CHEMBL214,CHEMBL339,CHEMBL3594,CHEMBL4040,CHEMBL225,CHEMBL3242,CHEMBL220,CHEMBL287,CHEMBL240,CHEMBL3155,CHEMBL229,CHEMBL1833,CHEMBL232,CHEMBL223,CHEMBL340,CHEMBL335,CHEMBL1867,CHEMBL319,CHEMBL4685,CHEMBL1916,CHEMBL288,CHEMBL265,CHEMBL4481,CHEMBL6007,CHEMBL1942,CHEMBL315,CHEMBL4878
Cc1c(C)c2c(c(C)c1O)CCC(C)(COc1ccc(CC3SC(=O)NC3=O)cc1)O2	CHEMBL205	CHEMBL253,CHEMBL205,CHEMBL3594,CHEMBL3242,CHEMBL235,CHEMBL287,CHEMBL240,CHEMBL230,CHEMBL242,CHEMBL211,CHEMBL2366516,CHEMBL335,CHEMBL1951,CHEMBL288,CHEMBL3356,CHEMBL6007,CHEMBL221,CHEMBL2949,CHEMBL4878,CHEMBL2055,CHEMBL2231,CHEMBL1697668
CN(C)CCc1c[nH]c2ccc(Cn3cncn3)cc12	CHEMBL214,CHEMBL1983,CHEMBL1898	CHEMBL214,CHEMBL273,CHEMBL228,CHEMBL224,CHEMBL339,CHEMBL313,CHEMBL3371,CHEMBL225,CHEMBL287,CHEMBL3155,CHEMBL1833,CHEMBL1983,CHEMBL1898,CHEMBL1867,CHEMBL1951,CHEMBL6164,CHEMBL324,CHEMBL3358,CHEMBL3356,CHEMBL6007,CHEMBL3459,CHEMBL4878
Cc1[nH]cnc1CN1CCc2c(c3ccccc3n2C)C1=O	CHEMBL1833,CHEMBL340	CHEMBL205,CHEMBL3594,CHEMBL3242,CHEMBL287,CHEMBL262,CHEMBL215,CHEMBL1867,CHEMBL3356,CHEMBL6007,CHEMBL2231
CC(=O)Nc1cccc(-n2c(=O)n(C3CC3)c(=O)c3c(Nc4ccc(I)cc4F)n(C)c(=O)c(C)c32)c1	CHEMBL3587	CHEMBL2971,CHEMBL3594,CHEMBL261,CHEMBL3242,CHEMBL235,CHEMBL287,CHEMBL262,CHEMBL230,CHEMBL2039,CHEMBL1978,CHEMBL3587,CHEMBL335,CHEMBL2326,CHEMBL4685,CHEMBL3510,CHEMBL288,CHEMBL3356,CHEMBL6007,CHEMBL2265,CHEMBL4878,CHEMBL2231,CHEMBL3180
C[N+]1(C)CCCC(OC(=O)C(O)(c2ccccc2)c2ccccc2)C1	CHEMBL245,CHEMBL211	CHEMBL224,CHEMBL284,CHEMBL313,CHEMBL204,CHEMBL225,CHEMBL235,CHEMBL287,CHEMBL238,CHEMBL240,CHEMBL245,CHEMBL216,CHEMBL2039,CHEMBL210,CHEMBL211,CHEMBL1978,CHEMBL231,CHEMBL215,CHEMBL3880,CHEMBL1867,CHEMBL1821,CHEMBL4481,CHEMBL3358,CHEMBL2035,CHEMBL6007
CCCCOc1ccc(C(=O)CCN2CCCCC2)cc1	CHEMBL220	CHEMBL205,CHEMBL3594,CHEMBL3242,CHEMBL287,CHEMBL289,CHEMBL4685,CHEMBL3356,CHEMBL6007,CHEMBL4878
Nc1ccc(S(N)(=O)=O)cc1	CHEMBL3242,CHEMBL2326,CHEMBL3025,CHEMBL1697676,CHEMBL2186,CHEMBL3745586,CHEMBL3621035,CHEMBL1649055,CHEMBL1075028,CHEMBL3097982,CHEMBL3399914	CHEMBL205,CHEMBL284,CHEMBL3594,CHEMBL261,CHEMBL4040,CHEMBL3242,CHEMBL280,CHEMBL2326,CHEMBL3510,CHEMBL1900,CHEMBL3729,CHEMBL3356,CHEMBL221,CHEMBL2949,CHEMBL4789,CHEMBL3969,CHEMBL3025,CHEMBL6185,CHEMBL1697676,CHEMBL2186,CHEMBL5973,CHEMBL3745586,CHEMBL3621035,CHEMBL1649055,CHEMBL1075028,CHEMBL1944499,CHEMBL3097982,CHEMBL3399914
Cc1onc(-c2ccccc2)c1-c1ccc(S(N)(=O)=O)cc1	CHEMBL3242,CHEMBL230,CHEMBL3510,CHEMBL4789,CHEMBL3969,CHEMBL3025,CHEMBL6185,CHEMBL1697676,CHEMBL2186,CHEMBL5973,CHEMBL3745586,CHEMBL3621035,CHEMBL1075028,CHEMBL1944499,CHEMBL3097982,CHEMBL3399914	CHEMBL253,CHEMBL205,CHEMBL2147,CHEMBL3594,CHEMBL3242,CHEMBL235,CHEMBL206,CHEMBL230,CHEMBL242,CHEMBL2366516,CHEMBL312,CHEMBL2326,CHEMBL1951,CHEMBL288,CHEMBL1900,CHEMBL3356,CHEMBL6007,CHEMBL4321,CHEMBL221,CHEMBL2622,CHEMBL2949,CHEMBL4878,CHEMBL2055,CHEMBL2231
O=C1NCCN1CCN1CCC(c2cn(-c3ccc(F)cc3)c3ccc(Cl)cc23)CC1	CHEMBL217,CHEMBL234,CHEMBL214,CHEMBL224,CHEMBL339,CHEMBL3371,CHEMBL225,CHEMBL219,CHEMBL240,CHEMBL322,CHEMBL231,CHEMBL1898,CHEMBL2056,CHEMBL319,CHEMBL324,CHEMBL265	CHEMBL217,CHEMBL234,CHEMBL214,CHEMBL273,CHEMBL228,CHEMBL224,CHEMBL339,CHEMBL3371,CHEMBL225,CHEMBL220,CHEMBL287,CHEMBL238,CHEMBL240,CHEMBL3155,CHEMBL322,CHEMBL216,CHEMBL1833,CHEMBL223,CHEMBL231,CHEMBL1867,CHEMBL2041,CHEMBL319,CHEMBL4685,CHEMBL1916,CHEMBL1900,CHEMBL324,CHEMBL265,CHEMBL3943,CHEMBL1942,CHEMBL315,CHEMBL3459,CHEMBL4701
CCN(Cc1ccncc1)C(=O)C(CO)c1ccccc1	CHEMBL245,CHEMBL216,CHEMBL211,CHEMBL1821,CHEMBL2035	CHEMBL3594,CHEMBL3242,CHEMBL287,CHEMBL289,CHEMBL4685,CHEMBL3356,CHEMBL6007,CHEMBL4878
CC(C)(C)c1ccc(C(=O)CCCN2CCC(OC(c3ccccc3)c3ccccc3)CC2)cc1	CHEMBL217,CHEMBL203,CHEMBL234,CHEMBL214,CHEMBL228,CHEMBL224,CHEMBL225,CHEMBL222,CHEMBL219,CHEMBL238,CHEMBL240,CHEMBL245,CHEMBL216,CHEMBL211,CHEMBL1833,CHEMBL231,CHEMBL2056,CHEMBL1841,CHEMBL1867,CHEMBL1821,CHEMBL1916,CHEMBL3943,CHEMBL2035,CHEMBL1942,CHEMBL315	CHEMBL251,CHEMBL3594,CHEMBL313,CHEMBL287,CHEMBL238,CHEMBL240,CHEMBL304,CHEMBL3602,CHEMBL1867,CHEMBL6007,CHEMBL4878,CHEMBL1697676
O=C(c1ccccc1)c1ccc2n1CCC2C(=O)O	CHEMBL230,CHEMBL221	CHEMBL205,CHEMBL3594,CHEMBL3242,CHEMBL287,CHEMBL215,CHEMBL4685,CHEMBL1951,CHEMBL3356,CHEMBL6007,CHEMBL4878,CHEMBL2231
CCCN(CCC)CCc1cccc2c1CC(=O)N2	CHEMBL217,CHEMBL234,CHEMBL224,CHEMBL219	CHEMBL217,CHEMBL234,CHEMBL214,CHEMBL273,CHEMBL228,CHEMBL224,CHEMBL339,CHEMBL3594,CHEMBL313,CHEMBL225,CHEMBL219,CHEMBL287,CHEMBL3155,CHEMBL229,CHEMBL322,CHEMBL211,CHEMBL1833,CHEMBL223,CHEMBL231,CHEMBL2056,CHEMBL3602,CHEMBL2487,CHEMBL1867,CHEMBL319,CHEMBL1916,CHEMBL265,CHEMBL3943,CHEMBL6007,CHEMBL1942,CHEMBL315,CHEMBL4081
CNS(=O)(=O)Cc1ccc2[nH]cc(CCN(C)C)c2c1	CHEMBL217,CHEMBL214,CHEMBL273,CHEMBL339,CHEMBL1983,CHEMBL1898,CHEMBL3459	CHEMBL214,CHEMBL273,CHEMBL228,CHEMBL224,CHEMBL339,CHEMBL313,CHEMBL3371,CHEMBL225,CHEMBL262,CHEMBL3155,CHEMBL1974,CHEMBL1833,CHEMBL1983,CHEMBL1898,CHEMBL1867,CHEMBL1951,CHEMBL6164,CHEMBL324,CHEMBL3223,CHEMBL6154,CHEMBL3943,CHEMBL3358,CHEMBL3356,CHEMBL6007,CHEMBL3459,CHEMBL4878,CHEMBL3201
CCOC(=O)C1=C(COCCN)NC(C)=C(C(=O)OC)C1c1ccccc1Cl	CHEMBL1867	CHEMBL205,CHEMBL251,CHEMBL3594,CHEMBL3242,CHEMBL235,CHEMBL1951,CHEMBL3356,CHEMBL6007,CHEMBL4878
CC(C1=C(CCN(C)C)Cc2ccccc21)c1ccccn1	CHEMBL245,CHEMBL216,CHEMBL211,CHEMBL231,CHEMBL1821,CHEMBL2035	CHEMBL253,CHEMBL234,CHEMBL228,CHEMBL224,CHEMBL284,CHEMBL313,CHEMBL204,CHEMBL225,CHEMBL222,CHEMBL235,CHEMBL287,CHEMBL238,CHEMBL206,CHEMBL240,CHEMBL245,CHEMBL216,CHEMBL211,CHEMBL1833,CHEMBL231,CHEMBL215,CHEMBL2695,CHEMBL3880,CHEMBL3602,CHEMBL312,CHEMBL289,CHEMBL1867,CHEMBL2041,CHEMBL1821,CHEMBL4685,CHEMBL1916,CHEMBL3943,CHEMBL2035,CHEMBL1942,CHEMBL4701,CHEMBL1697668
O=C(O)CCc1nc(-c2ccccc2)c(-c2ccccc2)o1	CHEMBL221	CHEMBL205,CHEMBL3594,CHEMBL3242,CHEMBL206,CHEMBL215,CHEMBL289,CHEMBL4685,CHEMBL3356,CHEMBL6007,CHEMBL4878
CN(Cc1cc(Br)cc(Br)c1N)C1CCCCC1	CHEMBL287,CHEMBL289	CHEMBL3594,CHEMBL3242,CHEMBL287,CHEMBL4685,CHEMBL3356,CHEMBL6007,CHEMBL4878,CHEMBL4081
O=C(CCCN1CCC(n2c(O)nc3ccccc32)CC1)c1ccc(F)cc1	CHEMBL217,CHEMBL234,CHEMBL224,CHEMBL219	CHEMBL217,CHEMBL234,CHEMBL214,CHEMBL273,CHEMBL224,CHEMBL339,CHEMBL225,CHEMBL287,CHEMBL322,CHEMBL1833,CHEMBL223,CHEMBL1867,CHEMBL4685,CHEMBL1916,CHEMBL324,CHEMBL265,CHEMBL3356,CHEMBL6007,CHEMBL1942
NS(=O)(=O)c1cc2c(cc1Cl)NCNS2(=O)=O	CHEMBL261,CHEMBL3745586,CHEMBL3621035,CHEMBL1944499,CHEMBL3399914	CHEMBL205,CHEMBL284,CHEMBL3594,CHEMBL261,CHEMBL4040,CHEMBL3242,CHEMBL2326,CHEMBL3510,CHEMBL1900,CHEMBL3729,CHEMBL3356,CHEMBL221,CHEMBL2949,CHEMBL4789,CHEMBL3969,CHEMBL3025,CHEMBL6185,CHEMBL1697676,CHEMBL5973,CHEMBL3745586,CHEMBL3621035,CHEMBL1649055,CHEMBL1075028,CHEMBL1944499,CHEMBL3097982,CHEMBL3399914
CC(C)COc1ccc(CNC(=O)N(Cc2ccc(F)cc2)C2CCN(C)CC2)cc1	CHEMBL224	CHEMBL224,CHEMBL3594,CHEMBL225,CHEMBL287,CHEMBL1833,CHEMBL289,CHEMBL1951,CHEMBL3356
CNCc1ccc(-c2[nH]c3cc(F)cc4c3c2CCNC4=O)cc1	CHEMBL3105,CHEMBL2292,CHEMBL6164,CHEMBL6154	CHEMBL3594,CHEMBL325,CHEMBL3105,CHEMBL225,CHEMBL289,CHEMBL1867,CHEMBL6164,CHEMBL3510,CHEMBL4481,CHEMBL6154,CHEMBL3356,CHEMBL6007
O=c1cc(-c2ccccc2)oc2ccccc12	CHEMBL284,CHEMBL6164,CHEMBL6154,CHEMBL4878	CHEMBL3105,CHEMBL287,CHEMBL262,CHEMBL2039,CHEMBL211,CHEMBL1978,CHEMBL3602,CHEMBL1951,CHEMBL6164,CHEMBL6154,CHEMBL3358,CHEMBL3356,CHEMBL6007,CHEMBL4878,CHEMBL3201
Oc1c(Cl)cc(Cl)c(Cl)c1Cc1c(O)c(Cl)cc(Cl)c1Cl	CHEMBL203,CHEMBL260,CHEMBL256,CHEMBL4040,CHEMBL230,CHEMBL242	CHEMBL205,CHEMBL3594,CHEMBL3242,CHEMBL287,CHEMBL289,CHEMBL4685,CHEMBL1951,CHEMBL3356,CHEMBL6007,CHEMBL4878,CHEMBL2231
CN(C)CC/C=C1/c2ccccc2COc2ccc(CC(=O)O)cc21	CHEMBL3943	CHEMBL217,CHEMBL234,CHEMBL214,CHEMBL228,CHEMBL224,CHEMBL339,CHEMBL225,CHEMBL222,CHEMBL287,CHEMBL238,CHEMBL206,CHEMBL240,CHEMBL3155,CHEMBL229,CHEMBL322,CHEMBL245,CHEMBL242,CHEMBL216,CHEMBL211,CHEMBL1833,CHEMBL223,CHEMBL231,CHEMBL2695,CHEMBL2056,CHEMBL289,CHEMBL1867,CHEMBL2041,CHEMBL1821,CHEMBL319,CHEMBL1916,CHEMBL265,CHEMBL3943,CHEMBL2035,CHEMBL1942,CHEMBL315,CHEMBL4701
CCc1ccc(CCOc2ccc(CC3SC(=O)NC3=O)cc2)nc1	CHEMBL205,CHEMBL2039	CHEMBL253,CHEMBL205,CHEMBL3594,CHEMBL235,CHEMBL287,CHEMBL240,CHEMBL230,CHEMBL242,CHEMBL211,CHEMBL2366516,CHEMBL3602,CHEMBL335,CHEMBL1951,CHEMBL288,CHEMBL3356,CHEMBL6007,CHEMBL221,CHEMBL2949,CHEMBL2055,CHEMBL2231,CHEMBL1697668
NS(=O)(=O)c1cc2c(cc1Cl)NC(C(Cl)Cl)NS2(=O)=O	CHEMBL205,CHEMBL3594,CHEMBL261,CHEMBL3242,CHEMBL2326,CHEMBL3729,CHEMBL4789,CHEMBL3969,CHEMBL2186	CHEMBL205,CHEMBL284,CHEMBL3594,CHEMBL261,CHEMBL3242,CHEMBL2326,CHEMBL3510,CHEMBL1900,CHEMBL3729,CHEMBL3356,CHEMBL221,CHEMBL4789,CHEMBL3025,CHEMBL1697676,CHEMBL5973,CHEMBL3097982,CHEMBL3399914
Cc1cn(-c2cc(NC(=O)c3ccc(C)c(Nc4nccc(-c5cccnc5)n4)c3)cc(C(F)(F)F)c2)cn1	CHEMBL205,CHEMBL260,CHEMBL3594,CHEMBL261,CHEMBL3242,CHEMBL1862,CHEMBL258,CHEMBL1844,CHEMBL1936,CHEMBL2276,CHEMBL1913,CHEMBL2326,CHEMBL5147,CHEMBL3510,CHEMBL3729,CHEMBL2007,CHEMBL2068,CHEMBL3905,CHEMBL3234,CHEMBL4898,CHEMBL2250,CHEMBL5608,CHEMBL4223,CHEMBL3025,CHEMBL3886,CHEMBL5973	CHEMBL279,CHEMBL2971,CHEMBL205,CHEMBL203,CHEMBL2147,CHEMBL5145,CHEMBL3594,CHEMBL261,CHEMBL204,CHEMBL2148,CHEMBL3242,CHEMBL1862,CHEMBL1957,CHEMBL235,CHEMBL5251,CHEMBL287,CHEMBL267,CHEMBL262,CHEMBL1974,CHEMBL230,CHEMBL242,CHEMBL258,CHEMBL3650,CHEMBL301,CHEMBL1936,CHEMBL2366516,CHEMBL215,CHEMBL1937,CHEMBL2742,CHEMBL308,CHEMBL2487,CHEMBL1841,CHEMBL289,CHEMBL1867,CHEMBL202,CHEMBL4685,CHEMBL2828,CHEMBL…
Cc1nccn1CC1CCc2c(c3ccccc3n2C)C1=O	CHEMBL240,CHEMBL1833,CHEMBL3602	CHEMBL205,CHEMBL234,CHEMBL228,CHEMBL224,CHEMBL225,CHEMBL222,CHEMBL235,CHEMBL287,CHEMBL238,CHEMBL206,CHEMBL240,CHEMBL245,CHEMBL242,CHEMBL216,CHEMBL211,CHEMBL1833,CHEMBL223,CHEMBL231,CHEMBL2695,CHEMBL3602,CHEMBL289,CHEMBL1867,CHEMBL2041,CHEMBL1821,CHEMBL319,CHEMBL1916,CHEMBL3943,CHEMBL2035,CHEMBL6007,CHEMBL1942,CHEMBL4701,CHEMBL1697668
COc1ccc(NC(=O)c2ccc(C(=N)N(C)C)cc2)c(C(=O)Nc2ccc(Cl)cn2)c1	CHEMBL244	CHEMBL205,CHEMBL244,CHEMBL3594,CHEMBL261,CHEMBL204,CHEMBL333,CHEMBL220,CHEMBL287,CHEMBL262,CHEMBL206,CHEMBL240,CHEMBL242,CHEMBL211,CHEMBL223,CHEMBL2366516,CHEMBL231,CHEMBL2326,CHEMBL1867,CHEMBL1821,CHEMBL4685,CHEMBL3286,CHEMBL1951,CHEMBL4481,CHEMBL3943,CHEMBL4081,CHEMBL2231,CHEMBL5973
COc1c(OCCCN2CCOCC2)ccc2c1N=C(NC(=O)c1cnc(N)nc1)N1CCN=C21	CHEMBL4005,CHEMBL3130,CHEMBL3267,CHEMBL3145	CHEMBL205,CHEMBL203,CHEMBL4005,CHEMBL2842,CHEMBL251,CHEMBL284,CHEMBL3594,CHEMBL3717,CHEMBL3130,CHEMBL287,CHEMBL238,CHEMBL262,CHEMBL3267,CHEMBL230,CHEMBL3145,CHEMBL1978,CHEMBL340,CHEMBL215,CHEMBL3880,CHEMBL2487,CHEMBL289,CHEMBL1867,CHEMBL4685,CHEMBL1951,CHEMBL3510,CHEMBL3356,CHEMBL6007,CHEMBL221,CHEMBL3836,CHEMBL4878,CHEMBL2055,CHEMBL2231,CHEMBL3201,CHEMBL1697676
C=CCOc1ccccc1OCC(O)CNC(C)C	CHEMBL273	CHEMBL205,CHEMBL3594,CHEMBL225,CHEMBL3242,CHEMBL287,CHEMBL289,CHEMBL1867,CHEMBL3356,CHEMBL6007
CCOC(=O)C1=C(C)NC(C)=C(C(=O)OCC)C1c1ccccc1/C=C/C(=O)OC(C)(C)C	CHEMBL340	CHEMBL251,CHEMBL3594,CHEMBL3242,CHEMBL287,CHEMBL318,CHEMBL2039,CHEMBL289,CHEMBL1951,CHEMBL3356,CHEMBL4878,CHEMBL4081
Oc1ccc(O)cc1	CHEMBL205	CHEMBL205,CHEMBL2147,CHEMBL284,CHEMBL3594,CHEMBL3242,CHEMBL287,CHEMBL206,CHEMBL242,CHEMBL1978,CHEMBL340,CHEMBL3602,CHEMBL2487,CHEMBL2326,CHEMBL3510,CHEMBL3356,CHEMBL6007,CHEMBL221,CHEMBL4878,CHEMBL2231,CHEMBL1697668
C/C(O)=C(\C#N)C(=O)Nc1ccc(C(F)(F)F)cc1	CHEMBL202,CHEMBL1966	CHEMBL3594,CHEMBL235,CHEMBL230,CHEMBL2366516,CHEMBL5658,CHEMBL2056,CHEMBL335,CHEMBL4685,CHEMBL3286,CHEMBL1951,CHEMBL6164,CHEMBL288,CHEMBL4481,CHEMBL6154,CHEMBL3356,CHEMBL4321,CHEMBL2003,CHEMBL2055,CHEMBL4081,CHEMBL1697676,CHEMBL1697668
COC(=O)c1ccc(O)cc1	CHEMBL3242,CHEMBL2326	CHEMBL205,CHEMBL3594,CHEMBL261,CHEMBL3242,CHEMBL238,CHEMBL242,CHEMBL2326,CHEMBL3510,CHEMBL3356,CHEMBL221
CNS(=O)(=O)CCc1ccc2[nH]cc(C3CCN(C)CC3)c2c1	CHEMBL214,CHEMBL1983,CHEMBL1898	CHEMBL217,CHEMBL234,CHEMBL214,CHEMBL273,CHEMBL228,CHEMBL224,CHEMBL339,CHEMBL313,CHEMBL3371,CHEMBL225,CHEMBL287,CHEMBL3155,CHEMBL1833,CHEMBL1983,CHEMBL1898,CHEMBL1867,CHEMBL1916,CHEMBL1951,CHEMBL6164,CHEMBL324,CHEMBL265,CHEMBL3223,CHEMBL3943,CHEMBL3358,CHEMBL3356,CHEMBL6007,CHEMBL3459,CHEMBL4878
Cc1cc2c(s1)Nc1ccccc1N=C2N1CCN(C)CC1	CHEMBL217,CHEMBL234,CHEMBL273,CHEMBL224,CHEMBL339,CHEMBL3371,CHEMBL225,CHEMBL219,CHEMBL3155,CHEMBL229,CHEMBL322,CHEMBL245,CHEMBL216,CHEMBL211,CHEMBL1833,CHEMBL223,CHEMBL231,CHEMBL304,CHEMBL2056,CHEMBL1867,CHEMBL1821,CHEMBL319,CHEMBL1916,CHEMBL265,CHEMBL3943,CHEMBL2035,CHEMBL1942,CHEMBL315,CHEMBL3459,CHEMBL4701	CHEMBL217,CHEMBL234,CHEMBL214,CHEMBL273,CHEMBL228,CHEMBL224,CHEMBL339,CHEMBL225,CHEMBL222,CHEMBL219,CHEMBL287,CHEMBL240,CHEMBL3155,CHEMBL229,CHEMBL322,CHEMBL216,CHEMBL1833,CHEMBL223,CHEMBL231,CHEMBL2056,CHEMBL1867,CHEMBL319,CHEMBL1916,CHEMBL265,CHEMBL3943,CHEMBL2035,CHEMBL1942,CHEMBL315,CHEMBL4081,CHEMBL4701
NC1=NC(=O)C(c2ccccc2)O1	CHEMBL238	CHEMBL284,CHEMBL3594,CHEMBL3242,CHEMBL287,CHEMBL4685,CHEMBL3356,CHEMBL6007,CHEMBL4878
CN(C)/N=N/c1[nH]cnc1C(N)=O	CHEMBL321	CHEMBL3594,CHEMBL204,CHEMBL3242,CHEMBL287,CHEMBL262,CHEMBL206,CHEMBL4685,CHEMBL1951,CHEMBL6164,CHEMBL3356,CHEMBL6007,CHEMBL4878,CHEMBL4081
CCN1CCCC1CNC(=O)c1cc(S(=O)(=O)CC)c(N)cc1OC	CHEMBL217,CHEMBL234,CHEMBL224,CHEMBL3155,CHEMBL1833	CHEMBL217,CHEMBL234,CHEMBL273,CHEMBL339,CHEMBL3594,CHEMBL225,CHEMBL219,CHEMBL287,CHEMBL322,CHEMBL223,CHEMBL1867,CHEMBL4685,CHEMBL1916,CHEMBL265,CHEMBL3356,CHEMBL6007,CHEMBL1942,CHEMBL4081
COc1cc(NS(=O)(=O)c2ccc(N)cc2)nc(OC)n1	CHEMBL3371	CHEMBL251,CHEMBL3594,CHEMBL225,CHEMBL262,CHEMBL206,CHEMBL340,CHEMBL215,CHEMBL4685,CHEMBL1951,CHEMBL3356,CHEMBL4878
COc1ccc2c(c1)c(CC(=O)O)c(C)n2C(=O)c1ccc(Cl)cc1	CHEMBL2949	CHEMBL253,CHEMBL205,CHEMBL3594,CHEMBL3242,CHEMBL235,CHEMBL206,CHEMBL230,CHEMBL242,CHEMBL2366516,CHEMBL312,CHEMBL2326,CHEMBL1951,CHEMBL288,CHEMBL3356,CHEMBL6007,CHEMBL4321,CHEMBL221,CHEMBL2622,CHEMBL2949,CHEMBL4878,CHEMBL2055,CHEMBL2231
O=C(O)c1cc(/N=N/c2ccc(S(=O)(=O)Nc3ccccn3)cc2)ccc1O	CHEMBL1697668	CHEMBL205,CHEMBL3594,CHEMBL3242,CHEMBL287,CHEMBL4685,CHEMBL1951,CHEMBL3356,CHEMBL6007,CHEMBL4878
CC(C)(C)c1nc(-c2cccc(NS(=O)(=O)c3c(F)cccc3F)c2F)c(-c2ccnc(N)n2)s1	CHEMBL5145	CHEMBL205,CHEMBL3594,CHEMBL204,CHEMBL3242,CHEMBL235,CHEMBL287,CHEMBL262,CHEMBL2039,CHEMBL5658,CHEMBL215,CHEMBL1937,CHEMBL3587,CHEMBL4685,CHEMBL1951,CHEMBL3356,CHEMBL6007,CHEMBL221,CHEMBL2622,CHEMBL4878,CHEMBL2231,CHEMBL1697668
C=CC(=O)Nc1cc(Nc2nccc(-c3cn(C)c4ccccc34)n2)c(OC)cc1N(C)CCN(C)C	CHEMBL1981	CHEMBL2971,CHEMBL253,CHEMBL203,CHEMBL2147,CHEMBL204,CHEMBL225,CHEMBL333,CHEMBL1862,CHEMBL280,CHEMBL235,CHEMBL5251,CHEMBL262,CHEMBL206,CHEMBL4630,CHEMBL242,CHEMBL258,CHEMBL3650,CHEMBL232,CHEMBL1937,CHEMBL2292,CHEMBL1841,CHEMBL289,CHEMBL1867,CHEMBL1951,CHEMBL3905,CHEMBL3356,CHEMBL6007,CHEMBL2265,CHEMBL4878,CHEMBL4081,CHEMBL2231,CHEMBL1697668
CC1=CC(=O)c2ccccc2C1=O	CHEMBL2039,CHEMBL4685	CHEMBL3594,CHEMBL3242,CHEMBL262,CHEMBL4685,CHEMBL3356,CHEMBL6007,CHEMBL2265,CHEMBL4878,CHEMBL4081,CHEMBL2231
CS(=O)(=O)c1ccc(C2=C(c3ccccc3)C(=O)OC2)cc1	CHEMBL4321	CHEMBL253,CHEMBL205,CHEMBL2147,CHEMBL3594,CHEMBL3242,CHEMBL235,CHEMBL206,CHEMBL230,CHEMBL242,CHEMBL2366516,CHEMBL312,CHEMBL2326,CHEMBL1951,CHEMBL288,CHEMBL3356,CHEMBL6007,CHEMBL4321,CHEMBL221,CHEMBL2622,CHEMBL2949,CHEMBL4878,CHEMBL2055,CHEMBL2231
CCN1CCN(Cc2ccc(Nc3ncc(F)c(-c4cc(F)c5nc(C)n(C(C)C)c5c4)n3)nc2)CC1	CHEMBL331	CHEMBL251,CHEMBL284,CHEMBL4722,CHEMBL287,CHEMBL262,CHEMBL206,CHEMBL240,CHEMBL4630,CHEMBL301,CHEMBL1978,CHEMBL340,CHEMBL331,CHEMBL3116,CHEMBL308,CHEMBL3602,CHEMBL2487,CHEMBL2292,CHEMBL4203,CHEMBL202,CHEMBL2850,CHEMBL6007,CHEMBL5543,CHEMBL4036,CHEMBL221,CHEMBL2949,CHEMBL3055,CHEMBL5973
Oc1cccc2cccnc12	CHEMBL220	CHEMBL205,CHEMBL3594,CHEMBL3242,CHEMBL235,CHEMBL242,CHEMBL335,CHEMBL3510,CHEMBL288,CHEMBL3356,CHEMBL6007,CHEMBL4878
O=C1NCN(c2ccccc2)C12CCN(CCCC(c1ccc(F)cc1)c1ccc(F)cc1)CC2	CHEMBL1833	CHEMBL217,CHEMBL234,CHEMBL214,CHEMBL273,CHEMBL228,CHEMBL224,CHEMBL339,CHEMBL313,CHEMBL3371,CHEMBL225,CHEMBL222,CHEMBL219,CHEMBL287,CHEMBL3155,CHEMBL229,CHEMBL1833,CHEMBL223,CHEMBL1983,CHEMBL231,CHEMBL304,CHEMBL1898,CHEMBL2056,CHEMBL1867,CHEMBL319,CHEMBL1916,CHEMBL324,CHEMBL265,CHEMBL3223,CHEMBL3943,CHEMBL6007,CHEMBL1942,CHEMBL315,CHEMBL3459
CCc1nc(C(N)=O)c(Nc2ccc(N3CCC(N4CCN(C)CC4)CC3)c(OC)c2)nc1NC1CCOCC1	CHEMBL1974,CHEMBL4247,CHEMBL2041,CHEMBL4895,CHEMBL5568	CHEMBL279,CHEMBL2971,CHEMBL205,CHEMBL203,CHEMBL2147,CHEMBL3594,CHEMBL256,CHEMBL3717,CHEMBL4722,CHEMBL3242,CHEMBL1862,CHEMBL1957,CHEMBL235,CHEMBL219,CHEMBL220,CHEMBL5251,CHEMBL262,CHEMBL206,CHEMBL1974,CHEMBL2185,CHEMBL1075104,CHEMBL242,CHEMBL4247,CHEMBL258,CHEMBL3650,CHEMBL211,CHEMBL1868,CHEMBL1978,CHEMBL2366516,CHEMBL2695,CHEMBL2487,CHEMBL1981,CHEMBL1841,CHEMBL335,CHEMBL2326,CHEMBL289,CHEMBL202,C…
OCCN1CCN(CCCN2c3ccccc3Sc3ccc(C(F)(F)F)cc32)CC1	CHEMBL217,CHEMBL234,CHEMBL224,CHEMBL3371,CHEMBL225,CHEMBL287,CHEMBL1833,CHEMBL223,CHEMBL231,CHEMBL2056,CHEMBL1867,CHEMBL319,CHEMBL1916,CHEMBL1942,CHEMBL315	CHEMBL217,CHEMBL234,CHEMBL214,CHEMBL273,CHEMBL228,CHEMBL224,CHEMBL339,CHEMBL313,CHEMBL3371,CHEMBL225,CHEMBL222,CHEMBL219,CHEMBL287,CHEMBL3155,CHEMBL229,CHEMBL322,CHEMBL245,CHEMBL216,CHEMBL211,CHEMBL1833,CHEMBL223,CHEMBL231,CHEMBL2056,CHEMBL3602,CHEMBL1867,CHEMBL319,CHEMBL1916,CHEMBL265,CHEMBL3943,CHEMBL2035,CHEMBL6007,CHEMBL1942,CHEMBL315,CHEMBL4081
CC(C)(C)CC(C)(C)c1ccc(OCCOCC[N+](C)(C)Cc2ccccc2)cc1	CHEMBL224,CHEMBL225,CHEMBL222,CHEMBL240,CHEMBL245,CHEMBL216,CHEMBL211,CHEMBL1841,CHEMBL1821,CHEMBL2035,CHEMBL1942	CHEMBL251,CHEMBL3594,CHEMBL3242,CHEMBL287,CHEMBL289,CHEMBL4685,CHEMBL3356,CHEMBL6007,CHEMBL4878,CHEMBL4081
COc1ccc(-c2ccc3cc(C(=O)O)ccc3c2)cc1C12CC3CC(CC(C3)C1)C2	CHEMBL2003,CHEMBL2055	CHEMBL251,CHEMBL3594,CHEMBL235,CHEMBL230,CHEMBL242,CHEMBL2366516,CHEMBL5658,CHEMBL3880,CHEMBL335,CHEMBL4685,CHEMBL1951,CHEMBL6164,CHEMBL288,CHEMBL4481,CHEMBL6154,CHEMBL3358,CHEMBL3356,CHEMBL6007,CHEMBL4321,CHEMBL221,CHEMBL2949,CHEMBL2003,CHEMBL2265,CHEMBL4878,CHEMBL2055,CHEMBL1697676,CHEMBL1697668
OC(CCN1CCCCC1)(c1ccccc1)C1CC2C=CC1C2	CHEMBL245,CHEMBL216,CHEMBL211,CHEMBL1821	CHEMBL205,CHEMBL3594,CHEMBL3242,CHEMBL287,CHEMBL289,CHEMBL4685,CHEMBL1951,CHEMBL3356,CHEMBL6007,CHEMBL4878
Cc1ccc(-c2cc(C(F)(F)F)nn2-c2ccc(S(N)(=O)=O)cc2)cc1	CHEMBL205,CHEMBL260,CHEMBL3242,CHEMBL1865,CHEMBL5658,CHEMBL3510,CHEMBL3729,CHEMBL4789,CHEMBL3969,CHEMBL3025,CHEMBL6185,CHEMBL5973,CHEMBL3745586,CHEMBL3621035,CHEMBL1649055,CHEMBL1075028,CHEMBL1944499,CHEMBL3097982,CHEMBL3399914	CHEMBL253,CHEMBL205,CHEMBL2147,CHEMBL3594,CHEMBL3242,CHEMBL235,CHEMBL206,CHEMBL230,CHEMBL242,CHEMBL2366516,CHEMBL312,CHEMBL2326,CHEMBL1951,CHEMBL288,CHEMBL3356,CHEMBL6007,CHEMBL4321,CHEMBL221,CHEMBL2622,CHEMBL2949,CHEMBL4878,CHEMBL2055,CHEMBL2231
CC(C)(C(=O)O)c1ccc(C(O)CCCN2CCC(C(O)(c3ccccc3)c3ccccc3)CC2)cc1	CHEMBL231	CHEMBL205,CHEMBL234,CHEMBL228,CHEMBL224,CHEMBL225,CHEMBL222,CHEMBL287,CHEMBL238,CHEMBL206,CHEMBL240,CHEMBL245,CHEMBL242,CHEMBL216,CHEMBL211,CHEMBL1833,CHEMBL231,CHEMBL2695,CHEMBL289,CHEMBL1867,CHEMBL2041,CHEMBL1821,CHEMBL1916,CHEMBL3943,CHEMBL2035,CHEMBL1942,CHEMBL4701
COc1cc(/C=C/C(=O)CC(=O)/C=C/c2ccc(O)c(OC)c2)ccc1O	CHEMBL5658,CHEMBL1951,CHEMBL4081	CHEMBL205,CHEMBL228,CHEMBL284,CHEMBL287,CHEMBL206,CHEMBL230,CHEMBL2039,CHEMBL1978,CHEMBL5658,CHEMBL340,CHEMBL215,CHEMBL3602,CHEMBL2487,CHEMBL4685,CHEMBL1951,CHEMBL3358,CHEMBL3356,CHEMBL6007,CHEMBL4878,CHEMBL4081,CHEMBL2231,CHEMBL3180,CHEMBL3201,CHEMBL1697668
CCN(CC)CC#CCOC(=O)C(O)(c1ccccc1)C1CCCCC1	CHEMBL234,CHEMBL287,CHEMBL238,CHEMBL245,CHEMBL216,CHEMBL211,CHEMBL1833,CHEMBL1821,CHEMBL2035	CHEMBL284,CHEMBL3594,CHEMBL3242,CHEMBL235,CHEMBL287,CHEMBL245,CHEMBL211,CHEMBL215,CHEMBL1821,CHEMBL4685,CHEMBL3356,CHEMBL6007
COc1ccccc1OCCNCC(O)COc1cccc2[nH]c3ccccc3c12	CHEMBL217,CHEMBL234,CHEMBL273,CHEMBL228,CHEMBL224,CHEMBL225,CHEMBL222,CHEMBL238,CHEMBL210,CHEMBL1833,CHEMBL223,CHEMBL1867,CHEMBL319,CHEMBL1916,CHEMBL1942,CHEMBL315,CHEMBL3459	CHEMBL217,CHEMBL205,CHEMBL234,CHEMBL228,CHEMBL224,CHEMBL339,CHEMBL3594,CHEMBL3242,CHEMBL219,CHEMBL287,CHEMBL238,CHEMBL229,CHEMBL245,CHEMBL210,CHEMBL211,CHEMBL223,CHEMBL1978,CHEMBL231,CHEMBL2056,CHEMBL289,CHEMBL1867,CHEMBL4481,CHEMBL6007,CHEMBL315,CHEMBL2265
COc1ccc2cc(CCC(C)=O)ccc2c1	CHEMBL1951	CHEMBL205,CHEMBL3594,CHEMBL3242,CHEMBL287,CHEMBL206,CHEMBL1978,CHEMBL215,CHEMBL289,CHEMBL4685,CHEMBL3356,CHEMBL6007,CHEMBL4878
CC(NC(C)(C)C)C(=O)c1cccc(Cl)c1	CHEMBL338	CHEMBL228,CHEMBL224,CHEMBL251,CHEMBL313,CHEMBL225,CHEMBL222,CHEMBL338,CHEMBL238,CHEMBL240,CHEMBL245,CHEMBL301,CHEMBL231,CHEMBL304,CHEMBL308,CHEMBL3602,CHEMBL289,CHEMBL1867,CHEMBL319,CHEMBL3356,CHEMBL2035,CHEMBL6007,CHEMBL4878,CHEMBL3201,CHEMBL1697676
CC(C(=O)O)c1cccc(Oc2ccccc2)c1	CHEMBL221	CHEMBL253,CHEMBL205,CHEMBL3594,CHEMBL3242,CHEMBL235,CHEMBL206,CHEMBL230,CHEMBL242,CHEMBL2366516,CHEMBL1951,CHEMBL288,CHEMBL3356,CHEMBL6007,CHEMBL4321,CHEMBL221,CHEMBL2949,CHEMBL4878,CHEMBL2055,CHEMBL2231
CC/C(=C(/CC)c1ccc(O)cc1)c1ccc(O)cc1	CHEMBL238,CHEMBL206,CHEMBL242	CHEMBL279,CHEMBL205,CHEMBL2147,CHEMBL284,CHEMBL3594,CHEMBL3242,CHEMBL235,CHEMBL238,CHEMBL206,CHEMBL2185,CHEMBL242,CHEMBL1978,CHEMBL340,CHEMBL2487,CHEMBL2326,CHEMBL289,CHEMBL1951,CHEMBL3510,CHEMBL288,CHEMBL3356,CHEMBL221,CHEMBL2622,CHEMBL4878,CHEMBL2231,CHEMBL1697668
OCCN1CCN(CCCN2c3ccccc3Sc3ccc(Cl)cc32)CC1	CHEMBL217,CHEMBL3155,CHEMBL289	CHEMBL217,CHEMBL234,CHEMBL214,CHEMBL273,CHEMBL228,CHEMBL224,CHEMBL339,CHEMBL313,CHEMBL3371,CHEMBL225,CHEMBL219,CHEMBL287,CHEMBL3155,CHEMBL229,CHEMBL322,CHEMBL1833,CHEMBL223,CHEMBL231,CHEMBL2056,CHEMBL3602,CHEMBL1867,CHEMBL319,CHEMBL1916,CHEMBL324,CHEMBL265,CHEMBL3943,CHEMBL6007,CHEMBL1942,CHEMBL315,CHEMBL4081
CC(C)NCC(O)COc1cccc2[nH]ccc12	CHEMBL214,CHEMBL273,CHEMBL210,CHEMBL3459	CHEMBL205,CHEMBL234,CHEMBL214,CHEMBL273,CHEMBL228,CHEMBL224,CHEMBL339,CHEMBL3594,CHEMBL225,CHEMBL3155,CHEMBL210,CHEMBL1833,CHEMBL1978,CHEMBL1983,CHEMBL340,CHEMBL1898,CHEMBL289,CHEMBL1867,CHEMBL4481,CHEMBL3943,CHEMBL3358,CHEMBL3356,CHEMBL6007,CHEMBL3459
c1ccc2[nH]c(-c3cscn3)nc2c1	CHEMBL3356	CHEMBL3594,CHEMBL3242,CHEMBL287,CHEMBL206,CHEMBL4685,CHEMBL3356,CHEMBL6007,CHEMBL4878,CHEMBL2231
CCN(CCO)CCCC(C)Nc1ccnc2cc(Cl)ccc12	CHEMBL287	CHEMBL205,CHEMBL3594,CHEMBL3242,CHEMBL287,CHEMBL242,CHEMBL4685,CHEMBL1951,CHEMBL3356,CHEMBL6007,CHEMBL4878,CHEMBL2231
Oc1c(I)cc(I)c2cccnc12	CHEMBL260,CHEMBL256,CHEMBL4040	CHEMBL3594,CHEMBL3242,CHEMBL235,CHEMBL1978,CHEMBL335,CHEMBL288,CHEMBL4481,CHEMBL3356,CHEMBL2622,CHEMBL4878,CHEMBL2055,CHEMBL2231,CHEMBL1697676
CCCNCC(O)COc1ccccc1C(=O)CCc1ccccc1	CHEMBL224,CHEMBL225,CHEMBL210,CHEMBL1833	CHEMBL205,CHEMBL3594,CHEMBL3242,CHEMBL287,CHEMBL289,CHEMBL4685,CHEMBL3356,CHEMBL6007,CHEMBL4878
COc1ccc(OC)c(C(O)C(C)N)c1	CHEMBL229	CHEMBL205,CHEMBL3594,CHEMBL3242,CHEMBL287,CHEMBL4685,CHEMBL3356,CHEMBL6007,CHEMBL4878
Cc1oncc1C(=O)Nc1ccc(C(F)(F)F)cc1	CHEMBL3356	CHEMBL205,CHEMBL3594,CHEMBL261,CHEMBL3242,CHEMBL287,CHEMBL242,CHEMBL215,CHEMBL289,CHEMBL1867,CHEMBL4685,CHEMBL3510,CHEMBL3356,CHEMBL6007,CHEMBL2622,CHEMBL4878,CHEMBL2231
CC(C(=O)O)c1ccc(C(=O)c2cccs2)cc1	CHEMBL221	CHEMBL253,CHEMBL205,CHEMBL3594,CHEMBL3242,CHEMBL235,CHEMBL206,CHEMBL230,CHEMBL242,CHEMBL2366516,CHEMBL2326,CHEMBL1951,CHEMBL288,CHEMBL3356,CHEMBL6007,CHEMBL4321,CHEMBL221,CHEMBL2622,CHEMBL2949,CHEMBL4878,CHEMBL2055,CHEMBL2231
Cc1ccc(N(CC2=NCCN2)c2cccc(O)c2)cc1	CHEMBL224,CHEMBL225,CHEMBL287,CHEMBL229,CHEMBL232,CHEMBL223,CHEMBL1867,CHEMBL319,CHEMBL1916,CHEMBL1942,CHEMBL315	CHEMBL251,CHEMBL3594,CHEMBL3242,CHEMBL287,CHEMBL335,CHEMBL1867,CHEMBL3356,CHEMBL6007,CHEMBL4878,CHEMBL4081
CC(C)(C)c1ccc(C(O)CCCN2CCC(C(O)(c3ccccc3)c3ccccc3)CC2)cc1	CHEMBL224,CHEMBL3371,CHEMBL225,CHEMBL238,CHEMBL1833,CHEMBL231,CHEMBL340,CHEMBL3943	CHEMBL205,CHEMBL234,CHEMBL228,CHEMBL224,CHEMBL256,CHEMBL225,CHEMBL222,CHEMBL287,CHEMBL238,CHEMBL206,CHEMBL240,CHEMBL3155,CHEMBL245,CHEMBL242,CHEMBL216,CHEMBL211,CHEMBL1833,CHEMBL223,CHEMBL231,CHEMBL2695,CHEMBL2056,CHEMBL289,CHEMBL1867,CHEMBL2041,CHEMBL1821,CHEMBL319,CHEMBL1916,CHEMBL3943,CHEMBL2035,CHEMBL1942,CHEMBL4701
N#Cc1ccc2[nH]cc(CCCCN3CCN(c4ccc5oc(C(N)=O)cc5c4)CC3)c2c1	CHEMBL217,CHEMBL214,CHEMBL273,CHEMBL228,CHEMBL339,CHEMBL313	CHEMBL217,CHEMBL234,CHEMBL214,CHEMBL273,CHEMBL228,CHEMBL224,CHEMBL339,CHEMBL313,CHEMBL3371,CHEMBL225,CHEMBL222,CHEMBL338,CHEMBL287,CHEMBL238,CHEMBL240,CHEMBL3155,CHEMBL322,CHEMBL1833,CHEMBL223,CHEMBL1983,CHEMBL231,CHEMBL304,CHEMBL3602,CHEMBL1867,CHEMBL319,CHEMBL1916,CHEMBL324,CHEMBL265,CHEMBL2035,CHEMBL6007,CHEMBL1942,CHEMBL3459,CHEMBL1697676
CN(C)CC(c1ccc(O)cc1)C1(O)CCCCC1	CHEMBL228,CHEMBL313,CHEMBL222,CHEMBL238,CHEMBL319	CHEMBL234,CHEMBL214,CHEMBL273,CHEMBL228,CHEMBL224,CHEMBL284,CHEMBL339,CHEMBL313,CHEMBL225,CHEMBL222,CHEMBL338,CHEMBL287,CHEMBL238,CHEMBL240,CHEMBL229,CHEMBL1833,CHEMBL232,CHEMBL223,CHEMBL231,CHEMBL304,CHEMBL3602,CHEMBL335,CHEMBL1867,CHEMBL319,CHEMBL1916,CHEMBL265,CHEMBL2035,CHEMBL6007,CHEMBL1942,CHEMBL315,CHEMBL4878,CHEMBL1697676
OCCOCCN1CCN(C2=Nc3ccccc3Sc3ccccc32)CC1	CHEMBL217,CHEMBL234,CHEMBL214,CHEMBL273,CHEMBL224,CHEMBL339,CHEMBL3155,CHEMBL229,CHEMBL322,CHEMBL216,CHEMBL1833,CHEMBL232,CHEMBL223,CHEMBL231,CHEMBL1821,CHEMBL319,CHEMBL1916,CHEMBL3943,CHEMBL1942,CHEMBL315,CHEMBL4701	CHEMBL217,CHEMBL234,CHEMBL214,CHEMBL273,CHEMBL228,CHEMBL224,CHEMBL339,CHEMBL225,CHEMBL219,CHEMBL287,CHEMBL3155,CHEMBL229,CHEMBL322,CHEMBL2039,CHEMBL223,CHEMBL1867,CHEMBL319,CHEMBL4685,CHEMBL1916,CHEMBL324,CHEMBL265,CHEMBL6007,CHEMBL1942,CHEMBL315,CHEMBL4081
COc1ccc(-n2nc(C(N)=O)c3c2C(=O)N(c2ccc(N4CCCCC4=O)cc2)CC3)cc1	CHEMBL244	CHEMBL205,CHEMBL244,CHEMBL3594,CHEMBL261,CHEMBL204,CHEMBL3242,CHEMBL333,CHEMBL220,CHEMBL287,CHEMBL262,CHEMBL206,CHEMBL211,CHEMBL2366516,CHEMBL2326,CHEMBL1867,CHEMBL1821,CHEMBL4685,CHEMBL3286,CHEMBL1951,CHEMBL6164,CHEMBL4481,CHEMBL6154,CHEMBL3356,CHEMBL6007,CHEMBL4081,CHEMBL2231,CHEMBL5973
O=C1CCc2ccc(OCCCCN3CCN(c4cccc(Cl)c4Cl)CC3)cc2N1	CHEMBL217,CHEMBL234,CHEMBL214,CHEMBL273,CHEMBL228,CHEMBL224,CHEMBL339,CHEMBL3371,CHEMBL225,CHEMBL219,CHEMBL3155,CHEMBL229,CHEMBL322,CHEMBL1833,CHEMBL232,CHEMBL1983,CHEMBL231,CHEMBL2056,CHEMBL1867,CHEMBL1916,CHEMBL324,CHEMBL265,CHEMBL3943	CHEMBL217,CHEMBL234,CHEMBL214,CHEMBL273,CHEMBL228,CHEMBL224,CHEMBL339,CHEMBL313,CHEMBL3371,CHEMBL225,CHEMBL222,CHEMBL219,CHEMBL287,CHEMBL3155,CHEMBL229,CHEMBL245,CHEMBL1833,CHEMBL223,CHEMBL1983,CHEMBL231,CHEMBL2056,CHEMBL289,CHEMBL1867,CHEMBL319,CHEMBL1916,CHEMBL265,CHEMBL3943,CHEMBL2035,CHEMBL6007,CHEMBL1942,CHEMBL315
O=P(O)(O)C(O)(Cn1ccnc1)P(=O)(O)O	CHEMBL205,CHEMBL3242,CHEMBL3510	CHEMBL205,CHEMBL3594,CHEMBL3242,CHEMBL287,CHEMBL289,CHEMBL4685,CHEMBL3356,CHEMBL6007,CHEMBL4878
COc1cc2nc(N3CCN(C(=O)C4CCCO4)CC3)nc(N)c2cc1OC	CHEMBL229,CHEMBL232,CHEMBL223,CHEMBL319,CHEMBL1916,CHEMBL1942	CHEMBL214,CHEMBL339,CHEMBL3594,CHEMBL4040,CHEMBL225,CHEMBL3242,CHEMBL220,CHEMBL240,CHEMBL3155,CHEMBL229,CHEMBL1833,CHEMBL232,CHEMBL223,CHEMBL231,CHEMBL340,CHEMBL335,CHEMBL1867,CHEMBL319,CHEMBL1916,CHEMBL288,CHEMBL265,CHEMBL4481,CHEMBL6007,CHEMBL1942,CHEMBL315,CHEMBL4878
COc1cc2nc(N3CCN(C(=O)C4COc5ccccc5O4)CC3)nc(N)c2cc1OC	CHEMBL225,CHEMBL238,CHEMBL229,CHEMBL1833,CHEMBL232,CHEMBL223,CHEMBL1867,CHEMBL319,CHEMBL1916,CHEMBL315	CHEMBL214,CHEMBL273,CHEMBL339,CHEMBL3594,CHEMBL4040,CHEMBL225,CHEMBL3242,CHEMBL220,CHEMBL287,CHEMBL240,CHEMBL3155,CHEMBL229,CHEMBL1833,CHEMBL232,CHEMBL223,CHEMBL231,CHEMBL340,CHEMBL335,CHEMBL1867,CHEMBL319,CHEMBL1916,CHEMBL288,CHEMBL265,CHEMBL4481,CHEMBL6007,CHEMBL1942,CHEMBL315,CHEMBL4878
Cc1nc2n(c(=O)c1CCN1CCC(c3noc4cc(F)ccc34)CC1)CCCC2O	CHEMBL217,CHEMBL224	CHEMBL217,CHEMBL234,CHEMBL214,CHEMBL273,CHEMBL224,CHEMBL339,CHEMBL313,CHEMBL3371,CHEMBL225,CHEMBL222,CHEMBL219,CHEMBL287,CHEMBL3155,CHEMBL229,CHEMBL322,CHEMBL1833,CHEMBL223,CHEMBL231,CHEMBL2056,CHEMBL289,CHEMBL1867,CHEMBL319,CHEMBL1916,CHEMBL1951,CHEMBL324,CHEMBL265,CHEMBL3943,CHEMBL3356,CHEMBL2035,CHEMBL6007,CHEMBL1942,CHEMBL315
CNC(=O)c1ccc(-c2cnc3ncc(Cc4ccc5ncccc5c4)n3n2)cc1F	CHEMBL3717	CHEMBL279,CHEMBL3594,CHEMBL3717,CHEMBL3242,CHEMBL1957,CHEMBL235,CHEMBL206,CHEMBL242,CHEMBL258,CHEMBL3650,CHEMBL1978,CHEMBL2366516,CHEMBL2292,CHEMBL335,CHEMBL1951,CHEMBL3356,CHEMBL2622,CHEMBL4878,CHEMBL2231,CHEMBL1697676,CHEMBL1697668
O=C(O)COCCN1CCN(C(c2ccccc2)c2ccc(Cl)cc2)CC1	CHEMBL231	CHEMBL217,CHEMBL234,CHEMBL214,CHEMBL228,CHEMBL224,CHEMBL339,CHEMBL313,CHEMBL225,CHEMBL222,CHEMBL287,CHEMBL238,CHEMBL240,CHEMBL3155,CHEMBL229,CHEMBL245,CHEMBL216,CHEMBL211,CHEMBL1833,CHEMBL223,CHEMBL231,CHEMBL2695,CHEMBL2056,CHEMBL289,CHEMBL1867,CHEMBL2041,CHEMBL1821,CHEMBL319,CHEMBL1916,CHEMBL265,CHEMBL3943,CHEMBL2035,CHEMBL1942,CHEMBL315,CHEMBL4701
NS(=O)(=O)c1cc(C(=O)O)c(NCc2ccco2)cc1Cl	CHEMBL205,CHEMBL3594,CHEMBL261,CHEMBL3242,CHEMBL2326,CHEMBL3510,CHEMBL3729,CHEMBL4789,CHEMBL3969,CHEMBL3025,CHEMBL2186	CHEMBL205,CHEMBL284,CHEMBL3594,CHEMBL261,CHEMBL4040,CHEMBL3242,CHEMBL2326,CHEMBL3510,CHEMBL1900,CHEMBL3729,CHEMBL3356,CHEMBL221,CHEMBL2949,CHEMBL4789,CHEMBL3969,CHEMBL3025,CHEMBL1697676,CHEMBL5973,CHEMBL3745586,CHEMBL3621035,CHEMBL1649055,CHEMBL1075028,CHEMBL3097982,CHEMBL3399914
CC(C(=O)O)c1cccc(C(=O)c2ccccc2)c1	CHEMBL221,CHEMBL2949	CHEMBL253,CHEMBL205,CHEMBL3594,CHEMBL3242,CHEMBL235,CHEMBL206,CHEMBL230,CHEMBL242,CHEMBL2366516,CHEMBL1951,CHEMBL3356,CHEMBL6007,CHEMBL4321,CHEMBL221,CHEMBL2622,CHEMBL2949,CHEMBL4878,CHEMBL2231
CCCS(=O)(=O)Nc1ccc(F)c(C(=O)c2c[nH]c3ncc(-c4ccc(Cl)cc4)cc23)c1F	CHEMBL279,CHEMBL5145,CHEMBL3886	CHEMBL3594,CHEMBL204,CHEMBL3242,CHEMBL235,CHEMBL262,CHEMBL2039,CHEMBL5658,CHEMBL215,CHEMBL1937,CHEMBL4685,CHEMBL1951,CHEMBL3356,CHEMBL221,CHEMBL4878,CHEMBL2231,CHEMBL1697668
CC(C)(C)NCC(O)c1ccc(O)c(CO)c1	CHEMBL210	CHEMBL205,CHEMBL339,CHEMBL3594,CHEMBL3242,CHEMBL220,CHEMBL287,CHEMBL238,CHEMBL245,CHEMBL210,CHEMBL211,CHEMBL1978,CHEMBL231,CHEMBL340,CHEMBL3880,CHEMBL335,CHEMBL2326,CHEMBL289,CHEMBL1867,CHEMBL1821,CHEMBL288,CHEMBL4481,CHEMBL3358,CHEMBL3356,CHEMBL4898,CHEMBL2265
FC(F)(F)c1ccc(CNc2ccc(Cc3c[nH]c4ncc(Cl)cc34)cn2)cn1	CHEMBL1974,CHEMBL1844	CHEMBL279,CHEMBL2971,CHEMBL253,CHEMBL1957,CHEMBL235,CHEMBL267,CHEMBL1974,CHEMBL242,CHEMBL258,CHEMBL1936,CHEMBL2695,CHEMBL2742,CHEMBL308,CHEMBL2487,CHEMBL1841,CHEMBL289,CHEMBL202,CHEMBL2828,CHEMBL1900,CHEMBL2007,CHEMBL4895,CHEMBL4481,CHEMBL3356,CHEMBL6007,CHEMBL1942,CHEMBL3788,CHEMBL3836,CHEMBL2622,CHEMBL2265,CHEMBL4878,CHEMBL2231,CHEMBL1697676,CHEMBL1697668
Cc1ccccc1N1C(=O)c2cc(S(N)(=O)=O)c(Cl)cc2NC1C	CHEMBL2326	CHEMBL205,CHEMBL284,CHEMBL3594,CHEMBL261,CHEMBL4040,CHEMBL3242,CHEMBL2326,CHEMBL3510,CHEMBL1900,CHEMBL3729,CHEMBL3356,CHEMBL221,CHEMBL2949,CHEMBL4789,CHEMBL3969,CHEMBL3025,CHEMBL1697676,CHEMBL5973,CHEMBL3745586,CHEMBL3621035,CHEMBL1649055,CHEMBL1075028,CHEMBL3097982,CHEMBL3399914
CCc1c(C)[nH]c2c1C(=O)C(CN1CCOCC1)CC2	CHEMBL339,CHEMBL3155	CHEMBL234,CHEMBL214,CHEMBL273,CHEMBL224,CHEMBL339,CHEMBL3594,CHEMBL225,CHEMBL287,CHEMBL322,CHEMBL2039,CHEMBL1833,CHEMBL1867,CHEMBL4685,CHEMBL324,CHEMBL3356,CHEMBL1942
OC1(c2ccc(Cl)cc2)c2ccccc2C2=NCCN21	CHEMBL228,CHEMBL313,CHEMBL222,CHEMBL338,CHEMBL287,CHEMBL238,CHEMBL304	CHEMBL228,CHEMBL224,CHEMBL251,CHEMBL284,CHEMBL313,CHEMBL225,CHEMBL222,CHEMBL338,CHEMBL238,CHEMBL240,CHEMBL245,CHEMBL231,CHEMBL304,CHEMBL3602,CHEMBL1867,CHEMBL319,CHEMBL324,CHEMBL6154,CHEMBL3356,CHEMBL2035,CHEMBL6007,CHEMBL4878,CHEMBL3201,CHEMBL1697676
O=C(NCCN1CCOCC1)c1ccc(Cl)cc1	CHEMBL287	CHEMBL3594,CHEMBL3242,CHEMBL287,CHEMBL206,CHEMBL2039,CHEMBL3602,CHEMBL2487,CHEMBL1951,CHEMBL6164,CHEMBL3358,CHEMBL3356,CHEMBL6007,CHEMBL4878,CHEMBL4081,CHEMBL2231
The drugs that all the positive targets are predicted are highlighted.
