# Supplementary material for: Target Prediction Model for Natural Products Using Transfer Learning
Source: Int J Mol Sci. 2021 Apr 28;22(9):4632. doi: 10.3390/ijms22094632 (PMC8124298; doi:10.3390/ijms22094632)
Supplement: Supplementary file 1 [file ijms-22-04632-s001.zip › Support Information/Table S2.xlsx]

## Sheet: target_info
target_type	pref_name	organism	chembl_id	AUROC of model12 (random split 90% 10%)[1]	AUROC of model12 (random split 90% 10%)[2]	AUROC of model12 (random split 90% 10%)[3]	AUROC of model12 (random split 90% 10%)[4]	AUROC of model12 (random split 90% 10%)[5]	AUROC of model12 (random split 90% 10%)[6]	AUROC of model12 (random split 90% 10%)[7]	AUROC of model12 (random split 90% 10%)[8]	AUROC of model12 (random split 90% 10%)[9]	AUROC of model12 (random split 90% 10%)[10]
SINGLE PROTEIN	Vascular endothelial growth factor receptor 2	Homo sapiens	CHEMBL279	0.96732	0.895951	0.882353	0.999027	0.98366	0.994163	0.966254	0.681467	0.940661	0.894118
SINGLE PROTEIN	Dopamine D2 receptor	Homo sapiens	CHEMBL217	0.978906	0.95428	0.996139	0.976744	0.941358	0.969112	0.999219	0.919261	0.978906	0.935948
SINGLE PROTEIN	Tyrosine-protein kinase JAK2	Homo sapiens	CHEMBL2971	0.976834	0.848437	1		0.716216	0.987354	1	1	1	0.992308
SINGLE PROTEIN	Cannabinoid CB2 receptor	Homo sapiens	CHEMBL253	0.965385		1		0.979572	0.992278	0.976834	1	0.996124	1
SINGLE PROTEIN	Carbonic anhydrase II	Homo sapiens	CHEMBL205	0.920135	0.95625	0.95838	0.96124	0.812741	0.900692	0.942632	0.978906	0.866667	0.957812
SINGLE PROTEIN	Epidermal growth factor receptor erbB1	Homo sapiens	CHEMBL203	0.996109	0.800584	0.980315	0.996154	0.887514	0.992278	0.996139	0.996139	0.998054	0.992278
SINGLE PROTEIN	Coagulation factor X	Homo sapiens	CHEMBL244	1			1	1	0.992308		1	1	1
SINGLE PROTEIN	PI3-kinase p110-alpha subunit	Homo sapiens	CHEMBL4005	1		0.619691		1		0.965116	1	1	0.664093
SINGLE PROTEIN	Dopamine D3 receptor	Homo sapiens	CHEMBL234	0.971042	0.786965	0.996139	0.996139	0.849831	0.857692	0.953125	0.957529	0.944553	0.905642
SINGLE PROTEIN	Serotonin 1a (5-HT1a) receptor	Homo sapiens	CHEMBL214	0.979328	0.964004	0.96124	0.978764	0.937253	0.994832	0.972973	0.973437	0.985621	0.955556
SINGLE PROTEIN	Serotonin 1a (5-HT1a) receptor	Rattus norvegicus	CHEMBL273	0.986381	0.967969	0.944553	0.984436	0.966931	0.984496	0.952196	0.945736	0.989844	0.992126
SINGLE PROTEIN	Serine/threonine-protein kinase PIM1	Homo sapiens	CHEMBL2147	0.380769	0.638996	0.817829	0.980695	0.850129	0.842412	0.953488		0.799742	0.774319
SINGLE PROTEIN	Serotonin transporter	Homo sapiens	CHEMBL228	0.92549	0.928941	0.857143	0.98708	0.946146	0.995136	0.990956	0.952288	0.985938	0.967899
SINGLE PROTEIN	Serotonin 2a (5-HT2a) receptor	Homo sapiens	CHEMBL224	0.994565	0.969136	0.9893	0.955006	0.932099	0.984615	0.902344	0.958992	0.978599	0.989876
SINGLE PROTEIN	Serine/threonine-protein kinase mTOR	Homo sapiens	CHEMBL2842	1		0.596525				1	1	0.996154	0.627413
SINGLE PROTEIN	Serine/threonine-protein kinase B-raf	Homo sapiens	CHEMBL5145	1	1	1			0.540541	1		0.969231
SINGLE PROTEIN	Adenosine A2a receptor	Homo sapiens	CHEMBL251	0.994832	0.996139	0.992308	1	0.996109	0.99354	0.981912	0.993191	0.98062	0.990272
SINGLE PROTEIN	Cannabinoid CB1 receptor	Homo sapiens	CHEMBL218			1		0.996124	1	1		1	1
SINGLE PROTEIN	Dipeptidyl peptidase IV	Homo sapiens	CHEMBL284	0.957692	1	1	0.834625		0.69112	0.953846	0.996154	0.784615	0.769231
SINGLE PROTEIN	Dopamine D2 receptor	Rattus norvegicus	CHEMBL339	0.946094	0.992278	0.978599	0.985788	0.978906	0.997416	0.98062	0.984496	0.981699	0.824219
SINGLE PROTEIN	MAP kinase p38 alpha	Homo sapiens	CHEMBL260	0.897683	0.959375	0.949416	0.998069	0.817647	0.530888	1	1	0.879941	1
SINGLE PROTEIN	Tyrosine-protein kinase SYK	Homo sapiens	CHEMBL2599	0.930502	0.969112	0.820413	0.920849	0.926923	0.940661	0.946154		0.957529	0.888889
SINGLE PROTEIN	Carbonic anhydrase IX	Homo sapiens	CHEMBL3594	0.962406	0.910574	0.912549	0.905976	0.907171	0.908324	0.969455	0.916	0.949381	0.940382
SINGLE PROTEIN	Carbonic anhydrase I	Homo sapiens	CHEMBL261	0.843791	1	0.996139	0.944444	0.953846	0.854086	0.937908	0.996109	0.986486	0.911479
SINGLE PROTEIN	Serotonin transporter	Rattus norvegicus	CHEMBL313	0.995313	0.777778	0.965385	0.982625	0.980469	0.908594	0.994208	0.888889	0.997082	0.996094
SINGLE PROTEIN	Serotonin 6 (5-HT6) receptor	Homo sapiens	CHEMBL3371	0.964706	0.944015		0.996139	0.97694	0.978764		0.931907	0.971576	0.996139
SINGLE PROTEIN	Adenosine A3 receptor	Homo sapiens	CHEMBL256	0.407692	0.623077	0.505792		0.807692	0.919231	0.847545
SINGLE PROTEIN	Histone deacetylase 1	Homo sapiens	CHEMBL325	1	0.966408	0.876448	1		1	1		0.899614	0.996154
SINGLE PROTEIN	Thrombin	Homo sapiens	CHEMBL204	0.988327	0.962062		0.911197	0.957692	0.932817		0.982625	0.980769
SINGLE PROTEIN	MAP kinase ERK2	Homo sapiens	CHEMBL4040		0.469231	0.753846	0.819231	0.288114	0.223938	0.839768		0.185328	0.745478
SINGLE PROTEIN	Hepatocyte growth factor receptor	Homo sapiens	CHEMBL3717	0.992278	1	0.762548	0.997416	0.365385	0.988417		0.115385		0.793282
SINGLE PROTEIN	Poly [ADP-ribose] polymerase-1	Homo sapiens	CHEMBL3105	0.996154		1	1	1	0.994832	1	1	0.996154	1
SINGLE PROTEIN	Tyrosine-protein kinase JAK3	Homo sapiens	CHEMBL2148	0.95	0.95478	0.561538		1	0.986381	0.996154		1	0.919897
SINGLE PROTEIN	Serotonin 2c (5-HT2c) receptor	Homo sapiens	CHEMBL225	0.989876	0.963439	0.946094	0.956693	0.809804	0.978036	0.900781	0.822134	0.979688	0.903922
SINGLE PROTEIN	Serine/threonine-protein kinase Aurora-A	Homo sapiens	CHEMBL4722	0.972973		0.704134	0.872587	0.968872	0.976654		0.88417	0.967181	0.960784
SINGLE PROTEIN	Carbonic anhydrase XII	Homo sapiens	CHEMBL3242	0.912364	0.831522	0.898693	0.875299	0.801556	0.791502	0.961753	0.895425	0.882716	0.849673
SINGLE PROTEIN	Matrix metalloproteinase-2	Homo sapiens	CHEMBL333		0.860895	0.990956		0.990956		0.994163	0.97416	1	0.998069
SINGLE PROTEIN	Norepinephrine transporter	Homo sapiens	CHEMBL222	0.992278	0.94832		0.679537	0.901751	1	0.815245	0.965953	0.934375	0.971042
SINGLE PROTEIN	Dopamine transporter	Rattus norvegicus	CHEMBL338	0.992278	1		1	0.992278	1	1	0.998054	0.999027	0.997656
SINGLE PROTEIN	Tyrosine-protein kinase ABL	Homo sapiens	CHEMBL1862	0.925097	0.947028	0.790625	0.96332	0.834625	0.874514	0.953307		0.838521	0.794747
SINGLE PROTEIN	Matrix metalloproteinase 13	Homo sapiens	CHEMBL280	1	0.994832	0.996154	0.781853	0.994208	0.841699	0.898833	0.996139	1	1
SINGLE PROTEIN	Insulin-like growth factor I receptor	Homo sapiens	CHEMBL1957	1	0.766409			0.932432	0.803618	0.55			0.947876
SINGLE PROTEIN	Peroxisome proliferator-activated receptor gamma	Homo sapiens	CHEMBL235	1	0.928941	0.998693	1	0.945736	0.998069	0.935798	0.970817	0.992278
SINGLE PROTEIN	PI3-kinase p110-delta subunit	Homo sapiens	CHEMBL3130	1		0.73385		1		1	1	1	0.584942
SINGLE PROTEIN	Dopamine D4 receptor	Homo sapiens	CHEMBL219	1	0.895753		0.96139	0.76834		0.996139	0.937984	0.97416	0.992308
SINGLE PROTEIN	Acetylcholinesterase	Homo sapiens	CHEMBL220	0.752896	0.698842			0.696154	0.956072	0.734436	1	0.270026
SINGLE PROTEIN	Tyrosine-protein kinase BTK	Homo sapiens	CHEMBL5251		0.976923	0.936293		0.953668	0.98249		0.994208	0.683398	0.974903
SINGLE PROTEIN	Sigma opioid receptor	Homo sapiens	CHEMBL287	0.906126	0.861111	0.873385	0.562016	0.920596	0.923773	0.945525	0.967181	0.8861	0.952335
SINGLE PROTEIN	Tyrosine-protein kinase SRC	Homo sapiens	CHEMBL267	0.932817	1	0.979688	0.992308	0.976744	0.967899	0.905685		0.998069	0.975681
SINGLE PROTEIN	Matrix metalloproteinase 9	Homo sapiens	CHEMBL321		1	0.857004		0.99354		0.98708	0.976834	1	0.996139
SINGLE PROTEIN	Histone deacetylase 6	Homo sapiens	CHEMBL1865	1	0.920849	0.864865	1					0.926641	0.996154
SINGLE PROTEIN	Dopamine transporter	Homo sapiens	CHEMBL238	0.968992	0.686047	0.784615	0.992308	0.680879	0.772201	1	0.928125	0.818533	0.938462
SINGLE PROTEIN	Rho-associated protein kinase 2	Homo sapiens	CHEMBL2973		0.673745	0.75		0.982625	0.478036			0.440154	0.755814
SINGLE PROTEIN	Glycogen synthase kinase-3 beta	Homo sapiens	CHEMBL262		0.896875	0.76732	0.893464	0.799219	0.6	0.71447	0.998069	0.812741	0.820585
SINGLE PROTEIN	Adenosine A1 receptor	Rattus norvegicus	CHEMBL318	1	0.992278		0.553846		0.873385	0.843669	0.996124	0.996154	0.994208
SINGLE PROTEIN	Estrogen receptor alpha	Homo sapiens	CHEMBL206	0.95817	0.959486	0.821875	0.969844	0.898589	0.945326	0.913386	0.953307	0.808211	0.84375
SINGLE PROTEIN	HERG	Homo sapiens	CHEMBL240	0.596899	0.710594		0.855212	0.780156	0.638996	0.687743	1	0.2	0.915058
SINGLE PROTEIN	Serotonin 7 (5-HT7) receptor	Homo sapiens	CHEMBL3155	0.986486	0.965385	0.950904	0.992248	0.969231		0.988327	0.950904	0.976744	0.959459
SINGLE PROTEIN	Tyrosine-protein kinase receptor FLT3	Homo sapiens	CHEMBL1974	0.909266		0.891051		0.986486	0.757782	0.994208	1	0.770026	0.785992
SINGLE PROTEIN	Serine/threonine-protein kinase Aurora-B	Homo sapiens	CHEMBL2185	0.908269	0.913127	0.608949	0.953846	0.970817	0.817121	1		0.729974	0.637066
SINGLE PROTEIN	Adenosine A2b receptor	Homo sapiens	CHEMBL255	1		0.998069	1	1	1	0.996139	0.984615	0.976834	0.997416
SINGLE PROTEIN	PI3-kinase p110-gamma subunit	Homo sapiens	CHEMBL3267	1	0.973077	0.866732		1	1	1	1	1	0.891473
SINGLE PROTEIN	Cyclooxygenase-2	Homo sapiens	CHEMBL230	0.989664	0.836601	0.723077	1	0.850129	1	0.789883	0.912451	0.574219	0.873385
SINGLE PROTEIN	Serine/threonine-protein kinase Chk1	Homo sapiens	CHEMBL4630	0.9677	0.996124	0.940154	1	0.861004	1	0.810811	0.583012		0.976834
SINGLE PROTEIN	Leucine-rich repeat serine/threonine-protein kinase 2	Homo sapiens	CHEMBL1075104	0.988462	0.992278	0.532101		0.928016	0.976744			0.872093	1
SINGLE PROTEIN	Alpha-1a adrenergic receptor	Homo sapiens	CHEMBL229	0.988462	0.990347	0.940154	0.965385	0.704633		0.966408	0.932879	0.996154	0.760982
SINGLE PROTEIN	Matrix metalloproteinase-1	Homo sapiens	CHEMBL332		0.996124	1		1		0.996139	0.992308		1
SINGLE PROTEIN	Serotonin 2a (5-HT2a) receptor	Rattus norvegicus	CHEMBL322		0.996154	0.950904	0.992308	0.988417	0.996154	0.994208	0.934363	0.971576	0.994832
SINGLE PROTEIN	Receptor protein-tyrosine kinase erbB-2	Homo sapiens	CHEMBL1824	1	1	1	0.996154	0.996139	1	0.996154	1	0.883721	0.996154
SINGLE PROTEIN	Muscarinic acetylcholine receptor M3	Homo sapiens	CHEMBL245	0.712355	0.859173	0.992278	0.889105	0.838281	0.996154	0.662791	0.57722	1	0.361538
SINGLE PROTEIN	Estrogen receptor beta	Homo sapiens	CHEMBL242	0.950389	0.920717	0.863281	0.956226	0.91996	0.995313	0.879739	1	0.90719	0.854688
SINGLE PROTEIN	ALK tyrosine kinase receptor	Homo sapiens	CHEMBL4247	0.996154	0.92278	0.893822	0.971042	0.598456	0.953125		0.05	0.926641	0.981912
SINGLE PROTEIN	Tyrosine-protein kinase LCK	Homo sapiens	CHEMBL258	0.969281	0.922481	0.979688	1	0.983204	0.996875	0.943152	0.909561	0.985788	0.864706
SINGLE PROTEIN	Fibroblast growth factor receptor 1	Homo sapiens	CHEMBL3650	0.926641		0.878405	0.996154	0.972973	0.938224			0.996154	0.909533
SINGLE PROTEIN	Macrophage colony stimulating factor receptor	Homo sapiens	CHEMBL1844	1	0.979328	0.859922	0.988462	0.998069	0.952335	0.996139	0.507722	0.993191	0.850129
SINGLE PROTEIN	Cyclin-dependent kinase 2	Homo sapiens	CHEMBL301	0.992248	0.956226	0.996109	0.998024	0.94186	0.933987	0.960131	0.944553	0.832046	0.93268
SINGLE PROTEIN	Muscarinic acetylcholine receptor M1	Homo sapiens	CHEMBL216	0.650579	0.789406	0.96332	0.896875	0.813836	0.996154	0.72179	0.810811	0.996154	0.284615
SINGLE PROTEIN	Monoamine oxidase B	Homo sapiens	CHEMBL2039		0.870801	0.96139	0.754826	0.604651	0.656371	0.723735	0.934363	0.334615	0.793282
SINGLE PROTEIN	PI3-kinase p110-beta subunit	Homo sapiens	CHEMBL3145			0.749354		1		0.938224	1	1	0.789406
SINGLE PROTEIN	Human immunodeficiency virus type 1 reverse transcriptase	Human immunodeficiency virus 1	CHEMBL247		0.992308	1	0.996154		0.996154	0.996139	0.738462	0.915058	0.992308
SINGLE PROTEIN	Beta-2 adrenergic receptor	Homo sapiens	CHEMBL210		0.8	1		1			0.796154
SINGLE PROTEIN	Muscarinic acetylcholine receptor M2	Homo sapiens	CHEMBL211	0.589147	0.624031	0.980769	0.867969	0.711719	0.897683	0.712062	0.916988	1	0.457692
SINGLE PROTEIN	Stem cell growth factor receptor	Homo sapiens	CHEMBL1936	1	0.971576	0.983204	1	0.992248	0.372093	0.964844	0.982625	0.996139	0.950904
SINGLE PROTEIN	Serotonin 2b (5-HT2b) receptor	Homo sapiens	CHEMBL1833	0.956226	0.795425	0.979572	0.977778	0.799219	1	0.966408	0.957364	0.950389	0.93125
SINGLE PROTEIN	Alpha-1b adrenergic receptor	Homo sapiens	CHEMBL232	0.980769	0.969231	0.949807	0.973077	0.534749		0.956072	0.960117		0.919231
SINGLE PROTEIN	Vascular endothelial growth factor receptor 1	Homo sapiens	CHEMBL1868	0.938224	0.945946	0.804688	1	0.886305	0.828165	0.971042		0.790698	0.828125
SINGLE PROTEIN	Alpha-1d adrenergic receptor	Homo sapiens	CHEMBL223	0.969231	0.944444	0.980769	0.903101	0.886187		0.900778	0.83463	0.996139	0.949612
SINGLE PROTEIN	Cytochrome P450 19A1	Homo sapiens	CHEMBL1978	0.984615	0.972973	0.817829	0.793282		0.825875	0.865633	0.890078	0.721094
SINGLE PROTEIN	Serotonin 1d (5-HT1d) receptor	Homo sapiens	CHEMBL1983	0.991406	0.985788	0.996154		0.992308	0.99354	1	0.919231	0.998069	1
SINGLE PROTEIN	Reverse transcriptase	Human immunodeficiency virus 1	CHEMBL2366516	1		0.996154	0.99375		0.997416	1	0.670543	0.861004	0.998069
SINGLE PROTEIN	Rho-associated protein kinase 1	Homo sapiens	CHEMBL3231	0.0615385	0.582687	0.707692		0.505792	0.621447			0.645995	0.542471
SINGLE PROTEIN	c-Jun N-terminal kinase 1	Homo sapiens	CHEMBL2276	1	0.942085	0.307692		0.314672	0.934615	0.988462		0.1	0.984615
SINGLE PROTEIN	Prostaglandin E synthase	Homo sapiens	CHEMBL5658	0.911538			0.846253		0.965251				0.903846
SINGLE PROTEIN	Histamine H1 receptor	Homo sapiens	CHEMBL231	0.992248	0.932813	0.940154	0.992248	0.916406	0.938462	0.982625	0.922656	0.959459	0.978036
SINGLE PROTEIN	Cytochrome P450 3A4	Homo sapiens	CHEMBL340	0.790698	0.630769	0.480545	1	0.0346154	0.714286	0.984615	0.242308	0.0269231	0.830116
SINGLE PROTEIN	Arachidonate 5-lipoxygenase	Homo sapiens	CHEMBL215	0.854005	0.938462	0.938462	0.676923	0.94832	0.92471	0.882031	0.96332	0.963824	1
SINGLE PROTEIN	Norepinephrine transporter	Rattus norvegicus	CHEMBL304	0.990347	0.998069		1	0.930769	1	1	0.920233	0.991245	0.992218
SINGLE PROTEIN	Focal adhesion kinase 1	Homo sapiens	CHEMBL2695	0.953846	0.762548	0.76834	1	0.440154	0.92607	1		0.76834	0.984615
SINGLE PROTEIN	Serotonin 1b (5-HT1b) receptor	Homo sapiens	CHEMBL1898	0.988372	1	0.996154		0.992308	0.994832	0.980695		0.998069	0.969112
SINGLE PROTEIN	Maternal embryonic leucine zipper kinase	Homo sapiens	CHEMBL4578		0.953846	0.407692		0.984556	0.0730769			0.519305	0.494832
SINGLE PROTEIN	Histone deacetylase 3	Homo sapiens	CHEMBL1829	1	0.938224	0.862934	1					0.938224	1
SINGLE PROTEIN	Heat shock protein HSP 90-alpha	Homo sapiens	CHEMBL3880	0.484615	1	1	1	1		1	1	1
SINGLE PROTEIN	Platelet-derived growth factor receptor beta	Homo sapiens	CHEMBL1913	0.946154	0.959948	0.984496	1	0.988462	0.934363	1		0.990956	0.974903
SINGLE PROTEIN	Cyclin-dependent kinase 4	Homo sapiens	CHEMBL331	1	0.988462	0.996139	0.99354	1		0.936693	1	1	0.92278
SINGLE PROTEIN	Histone deacetylase 2	Homo sapiens	CHEMBL1937	1	0.891892	0.828185	1					0.911538	0.992308
SINGLE PROTEIN	Dopamine D1 receptor	Homo sapiens	CHEMBL2056	0.969231	0.806202	0.996154	0.994208	0.869531		0.998069	0.951737	0.979328	0.998069
SINGLE PROTEIN	Cyclin-dependent kinase 9	Homo sapiens	CHEMBL3116		0.992278	0.990347	0.986486	0.951737		0.8	0.965251	0.876448	0.965116
SINGLE PROTEIN	Fibroblast growth factor receptor 3	Homo sapiens	CHEMBL2742	1	0.976923	0.889105	1	0.978036	0.407336	0.965385		1	0.878405
SINGLE PROTEIN	Cyclin-dependent kinase 1	Homo sapiens	CHEMBL308	0.990347	0.938224	0.989664	0.980545	0.965953	0.789406	0.888462	0.968992	0.776062	0.932508
SINGLE PROTEIN	Sigma opioid receptor	Rattus norvegicus	CHEMBL3602	0.96124	0.851351		0.920849	0.96332			0.445946	0.992278	0.730769
SINGLE PROTEIN	Protein kinase C theta	Homo sapiens	CHEMBL3920	0.996154	0.969112	0.957529	0.996154	0.484556	0.884615	0.930502		0.828185	0.996154
SINGLE PROTEIN	Beta amyloid A4 protein	Homo sapiens	CHEMBL2487	1	1		1		0.826923	1	1	1	1
SINGLE PROTEIN	Insulin receptor	Homo sapiens	CHEMBL1981	0.988417	1	0.426923	0.996154	0.996139	0.975452				0.813953
SINGLE PROTEIN	Dual-specificity tyrosine-phosphorylation regulated kinase 1A	Homo sapiens	CHEMBL2292	0.446154	0.505792	0.876265	0.897683	0.571059	0.661479		0.709144	0.876448	0.686759
SINGLE PROTEIN	Dual specificity mitogen-activated protein kinase kinase 1	Homo sapiens	CHEMBL3587	0.930769	0.996154	0.965251	1	1	0.994208	0.992308	0.973077	0.953668	0.353846
SINGLE PROTEIN	c-Jun N-terminal kinase 2	Homo sapiens	CHEMBL4179	1	1	0.45			0.865385	0.988462		0.910853	0.856589
SINGLE PROTEIN	Tyrosine-protein kinase FYN	Homo sapiens	CHEMBL1841	0.873077	0.770312	0.785992	0.621622	0.724708	0.847276	0.71447	0.235521	0.706564	0.630065
SINGLE PROTEIN	Arachidonate 5-lipoxygenase	Rattus norvegicus	CHEMBL312	0.920849	1		1	0.980769	0.874677	0.861538	0.970284		0.992308
SINGLE PROTEIN	Protein-tyrosine phosphatase 1B	Homo sapiens	CHEMBL335	0.988462	0.984556	0.897683	0.947028	0.992308		1		0.684615	0.673127
SINGLE PROTEIN	c-Jun N-terminal kinase 3	Homo sapiens	CHEMBL2637		1			0.952196	0.961538	0.903475	1	0.972973
SINGLE PROTEIN	Carbonic anhydrase VII	Homo sapiens	CHEMBL2326	0.942484	0.849673	0.973735	0.691503	0.889961	0.935156	0.935948	0.942484	0.858949	0.897075
SINGLE PROTEIN	Cytochrome P450 2D6	Homo sapiens	CHEMBL289	0.938462	0.885013	0.412145		0.760618		0.835917	0.444444	0.401544	0.992308
SINGLE PROTEIN	Dual specificity protein kinase CLK4	Homo sapiens	CHEMBL4203		0.961538	0.557915		0.815175	0.627907	0.938462	0.905405	0.891892	0.891892
SINGLE PROTEIN	Alpha-2a adrenergic receptor	Homo sapiens	CHEMBL1867	0.780392	0.971576	0.887597	0.882296	0.759387	0.892308	0.913386	0.742969	0.942085	0.885827
SINGLE PROTEIN	Ephrin type-B receptor 4	Homo sapiens	CHEMBL5147		1	0.994832	1		0.788114	0.998069		0.988417	0.92471
SINGLE PROTEIN	Tyrosine-protein kinase receptor RET	Homo sapiens	CHEMBL2041	0.961538	0.97416	0.77907	1	0.934363	0.937984	1		0.972973	0.900778
SINGLE PROTEIN	Casein kinase II alpha	Homo sapiens	CHEMBL3629	0.919231		0.826873	0.976834	0.658301	0.310811		1	0.444015	0.79572
SINGLE PROTEIN	Dihydrofolate reductase	Homo sapiens	CHEMBL202	0.988462	0.952335		0.929961	0.992278		0.992278	0.996154	0.973077	0.996139
SINGLE PROTEIN	Muscarinic acetylcholine receptor M4	Homo sapiens	CHEMBL1821	0.576227	0.705253	0.942085	0.877344	0.810458	0.996154	0.690661	0.771318	0.893822	0.284615
SINGLE PROTEIN	Alpha-1a adrenergic receptor	Rattus norvegicus	CHEMBL319	0.996154	0.957364	0.96139	0.988417	0.935798	0.992308	0.968992	0.957692	0.982625	0.950904
SINGLE PROTEIN	Indoleamine 2,3-dioxygenase	Homo sapiens	CHEMBL4685	0.868217	0.814672	0.642857		0.915385	1	0.915385	0.608527	0.880309	0.866925
SINGLE PROTEIN	Serine/threonine-protein kinase Chk2	Homo sapiens	CHEMBL2527		0.884615	0.5		0.581081	0.95		0.996154	0.907692	0.78553
SINGLE PROTEIN	Alpha-2c adrenergic receptor	Homo sapiens	CHEMBL1916	0.691634	0.951737	0.925065	0.96139	0.869935		0.944531	0.895914	0.996154	0.956209
SINGLE PROTEIN	Urokinase-type plasminogen activator	Homo sapiens	CHEMBL3286	0.996094	0.947876	1	1	0.957692	0.992308	1	1	0.996139
SINGLE PROTEIN	Monoamine oxidase A	Homo sapiens	CHEMBL1951	1	0.929961	0.842308	0.85214	0.646154	0.9677	0.804475	0.815175	0.89786	0.810311
SINGLE PROTEIN	Casein kinase I delta	Homo sapiens	CHEMBL2828	0.961538	0.430769	0.565891			0.185328	0.95		0.665375	0.546332
SINGLE PROTEIN	Tankyrase-1	Homo sapiens	CHEMBL6164	0.999027	0.95625	0.994832	0.997416	0.990347	1	1	1	0.996124	0.996139
SINGLE PROTEIN	Carbonic anhydrase XIV	Homo sapiens	CHEMBL3510	0.964981	0.80695	0.970817	0.758398	0.988462	0.794574	0.908594	0.978599	0.725681	0.909375
SINGLE PROTEIN	Phosphodiesterase 4D	Homo sapiens	CHEMBL288	0.849421	0.919897	0.959459	0.994208			1	0.891892	0.973077
SINGLE PROTEIN	Vascular endothelial growth factor receptor 3	Homo sapiens	CHEMBL1955	0.911538	0.928571	0.716216	1	0.992308	0.965251	0.996154		0.803089	0.842377
SINGLE PROTEIN	Aldose reductase	Homo sapiens	CHEMBL1900	0.965116	0.92471	1	0.716216	0.996139	1	0.768734	1
SINGLE PROTEIN	Carbonic anhydrase IV	Homo sapiens	CHEMBL3729	0.990272	0.813953	1	0.55642	0.590734	0.216216	0.76834	0.742308	0.635135	0.861004
SINGLE PROTEIN	Glycogen synthase kinase-3 alpha	Homo sapiens	CHEMBL2850		0.971042	0.992278	0.992308	0.956072	0.288462	0.692308	0.996154	0.288462	0.8125
SINGLE PROTEIN	Serotonin 2c (5-HT2c) receptor	Rattus norvegicus	CHEMBL324	0.998069	0.992308				0.978764	0.96139	0.938224	0.992278	0.984615
SINGLE PROTEIN	Platelet-derived growth factor receptor alpha	Homo sapiens	CHEMBL2007	0.546332	0.945946	0.996139	0.996154	0.99354	0.891892	0.978764		0.996139	0.947876
SINGLE PROTEIN	Dopamine D1 receptor	Rattus norvegicus	CHEMBL265	0.980769		0.980769	0.980769	0.971042	0.992308	0.967181	0.976744	1	0.965251
SINGLE PROTEIN	Dihydroorotate dehydrogenase	Homo sapiens	CHEMBL1966	0.992308			0.992278	1	0.930769		1	0.998069	0.998069
SINGLE PROTEIN	Tyrosine-protein kinase receptor UFO	Homo sapiens	CHEMBL4895	1	0.75	0.916988	0.988417		0.975		0.915058	0.0846154	0.985788
SINGLE PROTEIN	Dihydrofolate reductase	Rattus norvegicus	CHEMBL2363	0.990347	0.990956	1	0.996154	0.990347		0.996154	1		0.996154
SINGLE PROTEIN	Ribosomal protein S6 kinase alpha 3	Homo sapiens	CHEMBL2345			0.466408		0.689922		0.55		0.680769	0.760618
SINGLE PROTEIN	Mitogen-activated protein kinase kinase kinase kinase 4	Homo sapiens	CHEMBL6166		0.969231	0.631323		0.619691	0.530888		0.973077	0.661499	0.598437
SINGLE PROTEIN	Nitric oxide synthase, inducible	Homo sapiens	CHEMBL4481	1	0.992278	0.996154	0.984615	0.986486	0.953668			0.81323	1
SINGLE PROTEIN	Serotonin 7 (5-HT7) receptor	Rattus norvegicus	CHEMBL3223	0.992308		0.861538	1	0.996154		0.992308		0.896154	0.988462
SINGLE PROTEIN	Tankyrase-2	Homo sapiens	CHEMBL6154	0.998708	0.957031	0.976923	0.996139	0.994208		1	0.996139	0.986486	0.988462
SINGLE PROTEIN	Histamine H1 receptor	Cavia porcellus	CHEMBL3943	0.906977	0.870656	0.945946	0.803846	0.889105	0.0730769	0.882239	0.967181	0.841699	0.969112
SINGLE PROTEIN	Ephrin type-A receptor 2	Homo sapiens	CHEMBL2068	0.907336	0.965385	0.952196		0.980695	0.970284			0.976923	0.953846
SINGLE PROTEIN	Tyrosine kinase non-receptor protein 2	Homo sapiens	CHEMBL4599	0.992308	0.928571	0.903475	1	0.928571	0.987354		0.834615	0.994208	0.990347
SINGLE PROTEIN	Monoamine oxidase A	Rattus norvegicus	CHEMBL3358			0.990347	0.996154	0.492308		0.884615	0.824324	0.988462
SINGLE PROTEIN	Tyrosine-protein kinase Lyn	Homo sapiens	CHEMBL3905	0.934615	0.987354	0.971042	0.992308	1	0.988327	0.990347	1	0.988372	0.944015
SINGLE PROTEIN	Heat shock protein HSP 90-beta	Homo sapiens	CHEMBL4303	1		1	0.857143		1	0.996154	0.996139	1
SINGLE PROTEIN	Cytochrome P450 1A2	Homo sapiens	CHEMBL3356	0.522222	0.757516	0.587739	0.618673	0.881137	0.814202	0.795367	0.68125	0.969231	0.539844
SINGLE PROTEIN	Muscarinic acetylcholine receptor M5	Homo sapiens	CHEMBL2035	0.980769	0.844358	0.988462	0.857977	0.878405	0.988462	0.714286	0.766409	1
SINGLE PROTEIN	Transient receptor potential cation channel subfamily A member 1	Homo sapiens	CHEMBL6007		0.95		0.862934	0.873077		0.961538	0.930502	0.774131	0.897683
SINGLE PROTEIN	Cyclooxygenase-2	Mus musculus	CHEMBL4321	0.996154	0.830749	0.938462		0.979328		0.996154	0.996154
SINGLE PROTEIN	Alpha-2b adrenergic receptor	Homo sapiens	CHEMBL1942	0.850195	0.935798	0.935401	0.847545	0.872891		0.865579	0.940154	1	0.967942
SINGLE PROTEIN	Dual specificity tyrosine-phosphorylation-regulated kinase 1B	Homo sapiens	CHEMBL5543		1	0.998069	1	0.881137		0.923077	1	0.773077	0.957529
SINGLE PROTEIN	Reverse transcriptase protein	Human immunodeficiency virus 1	CHEMBL4296301		1	0.996154	0.995313		0.997416	1	1	1	1
SINGLE PROTEIN	Tyrosine-protein kinase HCK	Homo sapiens	CHEMBL3234	1	1	0.990956	0.988462	1	0.978764	0.996154	0.957692	0.996154	0.976923
SINGLE PROTEIN	Dual specificity protein kinase CLK2	Homo sapiens	CHEMBL4225			0.442308		0.749354		0.882239		0.992308	0.708494
SINGLE PROTEIN	Neurotrophic tyrosine kinase receptor type 2	Homo sapiens	CHEMBL4898		0.803846	0.763566		0.430769	0.782101			0.787645	0.77907
SINGLE PROTEIN	Cyclin-dependent kinase 5	Homo sapiens	CHEMBL4036	0.892308	1	0.998069	0.996154	0.833977	0.474903	0.872587	0.994208	0.207692	0.848366
SINGLE PROTEIN	cAMP-dependent protein kinase alpha-catalytic subunit	Homo sapiens	CHEMBL4101			0.811538		0.611111	0.673127	0.832046		0.517375	0.53668
SINGLE PROTEIN	Serine/threonine-protein kinase PLK4	Homo sapiens	CHEMBL3788	0.992308		0.542636		0.799611	0.98062			0.984615	0.86965
SINGLE PROTEIN	Mitogen-activated protein kinase kinase kinase kinase 2	Homo sapiens	CHEMBL5330	0.953846	0.959459	0.69305		0.846154	0.673127		0.484556	0.5	0.636187
SINGLE PROTEIN	Cyclooxygenase-1	Homo sapiens	CHEMBL221	0.984556	0.505168	0.984615	0.739382	0.812661	0.563707		0.994208	0.705426	0.749354
SINGLE PROTEIN	LIM domain kinase 1	Homo sapiens	CHEMBL3836	0.810811				0.969231	0.984615	0.923077	0.0307692	0.853846	0.973077
SINGLE PROTEIN	Tyrosine-protein kinase BLK	Homo sapiens	CHEMBL2250	0.967181	0.982625	0.835603	0.984615	0.980695	0.980545		0.996154	0.976923	0.866732
SINGLE PROTEIN	Death-associated protein kinase 3	Homo sapiens	CHEMBL2468			0.318533		0.289575	0.639535	0.823077		0.519305	0.540052
SINGLE PROTEIN	Mitogen-activated protein kinase kinase kinase kinase 5	Homo sapiens	CHEMBL4852	0.915058	0.974903	0.951737	0.965385	0.610039	0.692506		0.505792	0.519305	0.719844
SINGLE PROTEIN	Aldose reductase	Rattus norvegicus	CHEMBL2622	0.996094	1	0.996139	0.845752	0.994208	0.999027	0.964008	0.996875	0.998054	0.994163
SINGLE PROTEIN	NT-3 growth factor receptor	Homo sapiens	CHEMBL5608			0.715762		0.828185	0.903475			0.7	0.706718
SINGLE PROTEIN	Serine/threonine-protein kinase MST2	Homo sapiens	CHEMBL4708		0.84556	0.810078		0.992308	0.532819		0.584615	0.517375	0.633268
SINGLE PROTEIN	Serine/threonine-protein kinase 17A	Homo sapiens	CHEMBL4525			0.476834		0.946154	0.949807		0.980695		0.918919
SINGLE PROTEIN	Cyclooxygenase-1	Ovis aries	CHEMBL2949	0.969112	0.984556	0.988462	0.882239	0.992308		0.984615	0.994832	0.992248	1
SINGLE PROTEIN	Dual specificty protein kinase CLK1	Homo sapiens	CHEMBL4224		0.637066	0.692607		0.976923	0.711538		0.988462	0.645914
SINGLE PROTEIN	Alpha-1b adrenergic receptor	Rattus norvegicus	CHEMBL315	0.980769	0.92607	0.973077	0.988417	0.877344		0.972868		1	0.96124
SINGLE PROTEIN	Serotonin 1b (5-HT1b) receptor	Rattus norvegicus	CHEMBL3459	0.990347	1		1	1	1			1	0.998069
SINGLE PROTEIN	Receptor protein-tyrosine kinase erbB-4	Homo sapiens	CHEMBL3009	0.976834	0.996139	0.973077		0.988462	0.932432		1	0.980769	0.996154
SINGLE PROTEIN	Proto-oncogene tyrosine-protein kinase ROS	Homo sapiens	CHEMBL5568	0.996154	0.969231	0.96332	0.957692	0.852713	0.976834			0.907692	0.98708
SINGLE PROTEIN	Retinoic acid receptor gamma	Homo sapiens	CHEMBL2003	0.996124	1		0.764858		1		0.988462		0.776486
SINGLE PROTEIN	Acyl coenzyme A:cholesterol acyltransferase	Homo sapiens	CHEMBL2265	0.826255	0.937984		0.838462	0.874517	0.990272	0.996154	0.781654	0.594595	0.94832
SINGLE PROTEIN	Serine/threonine-protein kinase 2	Homo sapiens	CHEMBL4202	0.915385	0.942308	0.926641	0.973077		0.968992		0.996154	0.961538	0.967181
SINGLE PROTEIN	Protein kinase C nu	Homo sapiens	CHEMBL2595		0.996154	0.447471	0.996154	0.588803	0.0807692			0.572351	0.640078
SINGLE PROTEIN	AMP-activated protein kinase, alpha-1 subunit	Homo sapiens	CHEMBL4045			0.296154		0.261538	0.624031			0.318533	0.523166
SINGLE PROTEIN	Tyrosine-protein kinase FRK	Homo sapiens	CHEMBL4223	0.942308	0.976923	0.77261	0.984615	0.934615	0.990956			0.937984	0.857004
SINGLE PROTEIN	Misshapen-like kinase 1	Homo sapiens	CHEMBL5518		0.984615	0.763566		0.215385	0.528958		0.734615	0.552972	0.592969
SINGLE PROTEIN	Carbonic anhydrase VA	Homo sapiens	CHEMBL4789	0.981912	1	0.966926	0.476923	0.988462		0.984615	0.98708	0.606178	0.992278
SINGLE PROTEIN	Serine/threonine-protein kinase TAO1	Homo sapiens	CHEMBL5261	0.380769	0.996139	0.996139	0.996154	0.988462	0.973077			0.866795	0.967181
SINGLE PROTEIN	Cyclin-dependent kinase 7	Homo sapiens	CHEMBL3055		1	0.994208	0.990347	0.976834			0.795367	1	0.982625
SINGLE PROTEIN	Dihydrofolate reductase	Candida albicans	CHEMBL2329	1	1	1	1	1	1	1	0.996154	1	0.998069
SINGLE PROTEIN	Cytochrome P450 1B1	Homo sapiens	CHEMBL4878	0.707016	0.864198	0.895349	0.829457	0.866667	0.71991	0.65	0.815385	0.839216	0.786056
SINGLE PROTEIN	Retinoic acid receptor alpha	Homo sapiens	CHEMBL2055	0.994832	0.984615		0.947028	0.996154	0.996154		0.972868	0.909266	0.996139
SINGLE PROTEIN	Activin receptor type-1	Homo sapiens	CHEMBL5903	0.855212	0.476834	0.865385		0.992308					0.955598
SINGLE PROTEIN	Carbonic anhydrase VB	Homo sapiens	CHEMBL3969	0.981912	1	0.963035	0.488462	0.992308		0.984615	0.988372	0.584942	0.992278
SINGLE PROTEIN	Coagulation factor III	Homo sapiens	CHEMBL4081	0.727626	0.657692	0.996124	0.603846	1	0.793436	0.98708	0.783784	0.984615	0.824903
SINGLE PROTEIN	Cytochrome P450 1A1	Homo sapiens	CHEMBL2231	0.881323	0.880392	0.879687	0.739844	0.957198	0.942969			0.914379	0.747712
SINGLE PROTEIN	Carbonic anhydrase VI	Homo sapiens	CHEMBL3025	0.98708	0.820413	0.97179	0.756757	0.992308	0.998069		0.92607	0.74677	0.996124
SINGLE PROTEIN	Tyrosine-protein kinase FER	Homo sapiens	CHEMBL3982	0.95	0.853846	0.704134		0.706564	0.943152		0.823077	0.85	0.758687
SINGLE PROTEIN	Leukocyte tyrosine kinase receptor	Homo sapiens	CHEMBL5627	0.95	0.930502	0.92471	0.996154	0.882239	0.950904		0.0153846	0.992308	0.992278
SINGLE PROTEIN	Tyrosine-protein kinase YES	Homo sapiens	CHEMBL2073	0.976923	0.996139	0.98062	0.992308		0.96124		0.961538	0.996154	0.953668
SINGLE PROTEIN	Histamine H1 receptor	Rattus norvegicus	CHEMBL4701	0.942308		0.949807	0.986486	0.970284		0.998069	0.992278		0.980769
SINGLE PROTEIN	Carboxylesterase 2	Homo sapiens	CHEMBL3180	0.719231	0.951362			0.842308	0.997416	0.996154	1	0.846154	0.998069
SINGLE PROTEIN	Serine/threonine-protein kinase GAK	Homo sapiens	CHEMBL4355		0.976923	0.803618			0.739382		0.996154	0.972868	0.623077
SINGLE PROTEIN	Serine/threonine-protein kinase RIPK2	Homo sapiens	CHEMBL5014	0.988462	0.696154		0.961538		0.884615			0.854086	0.95
SINGLE PROTEIN	Aryl hydrocarbon receptor	Homo sapiens	CHEMBL3201	0.838462		1			0.911538	1			0.710425
SINGLE PROTEIN	Carbonic anhydrase	Candida glabrata CBS 138	CHEMBL6185	1	0.992308	0.988462			1	0.988462	0.988417	1	0.996154
SINGLE PROTEIN	Mixed lineage kinase 7	Homo sapiens	CHEMBL3886	1	0.973077	0.720077			0.984615	1		0.915058	0.802326
SINGLE PROTEIN	Carbonic anhydrase 2	Cryptococcus neoformans var. grubii	CHEMBL1697676	1	0.992308	0.428571	0.996154	0.6	0.967181		0.988462	1	0.996139
SINGLE PROTEIN	Carbonic anhydrase XIII	Mus musculus	CHEMBL2186	0.974903		0.886305	0.718147			0.984615	0.976923	0.996154	0.988462
SINGLE PROTEIN	Carbonic anhydrase 15	Mus musculus	CHEMBL5973	0.998069	0.677043	0.70801	0.45		0.992308		0.837838	1	0.992308
SINGLE PROTEIN	Carbonate dehydratase	Sulfurihydrogenibium sp. (strain YO3AOP1)	CHEMBL3745586	1	0.992308	0.988462	0.996154		0.998069	0.996139	0.988417	1	0.994208
SINGLE PROTEIN	Carbonic anhydrase, alpha family	Thiomicrospira crunogena (strain XCL-2)	CHEMBL3621035	1	0.992308	0.988462	0.996154		0.998069	0.996139	0.988417	1	0.994208
SINGLE PROTEIN	Carbonic anhydrase	Stylophora pistillata	CHEMBL1649055	1		0.988462	0.996154		0.998069	0.988462	0.988417	1	0.994208
SINGLE PROTEIN	Alpha carbonic anhydrase	Stylophora pistillata	CHEMBL1075028	1		0.988462	0.996154		0.998069	0.988462	0.988417	1	0.994208
SINGLE PROTEIN	Serine/threonine-protein kinase 10	Homo sapiens	CHEMBL3981		0.853846	0.945946	0.953846		0.918919		0.996154	0.883721	0.907336
SINGLE PROTEIN	Astrosclerin-3	Astrosclera willeyana	CHEMBL1944499	1	0.996139	0.988462			0.992308	0.996139	0.988417	1	0.988462
SINGLE PROTEIN	Solute carrier organic anion transporter family member 1B1	Homo sapiens	CHEMBL1697668	0.419231	0.75	0.719231	0.973077	0.667959		0.428571	0.727799		0.626923
SINGLE PROTEIN	Delta carbonic anhydrase	Thalassiosira weissflogii	CHEMBL3097982	1		0.988462			0.998069	0.988462	0.988417	1	0.994208
SINGLE PROTEIN	AGAP002992-PA	Anopheles gambiae	CHEMBL3399914	1		0.988462			0.998069	1	0.984615	1	0.994208
The AUROC data is blank if in this random split situation there is no active compound in the test set torwards this particular target.
